# Supplementary material for: Skin Microbiomes of California Terrestrial Salamanders Are Influenced by Habitat More Than Host Phylogeny
Source: Front Microbiol. 2018 Mar 14;9:442. doi: 10.3389/fmicb.2018.00442 (PMC5861191; doi:10.3389/fmicb.2018.00442)
Supplement: Supplementary file 1 [file Table_1.XLSX]

## Sheet: SupplementaryTable5.txt
Supplementary Table 1. Mapping file of taxonomic identity, site, habitat type and GPS coordinates for all samples
SampleID	Sample_Type	Genus	Species	Higher_Clade	Lower_Clade	Site	Habitat_Type	Longitude	Latitude
AB001	Salamander	Batrachoseps	Batrachoseps_attenuatus	NA	NA	Alameda	Coast_Live_Oak_Woodland	-122.219	37.8921
AB002	Salamander	Batrachoseps	Batrachoseps_attenuatus	NA	NA	Alameda	Coast_Live_Oak_Woodland	-122.219	37.8921
AB003	Salamander	Batrachoseps	Batrachoseps_attenuatus	NA	NA	Alameda	Coast_Live_Oak_Woodland	-122.219	37.8921
AB006	Salamander	Batrachoseps	Batrachoseps_attenuatus	NA	NA	Alameda	Coast_Live_Oak_Woodland	-122.219	37.8921
AB007	Salamander	Batrachoseps	Batrachoseps_attenuatus	NA	NA	Alameda	Coast_Live_Oak_Woodland	-122.219	37.8921
AB104	Salamander	Batrachoseps	Batrachoseps_attenuatus	NA	NA	Humboldt	Upland_Redwood_Forest	-124.157	41.0958
AB032	Salamander	Batrachoseps	Batrachoseps_attenuatus	NA	NA	Leggett	Upland_Redwood_Forest	-123.72	39.858
AB039	Salamander	Batrachoseps	Batrachoseps_attenuatus	NA	NA	Leggett	Upland_Redwood_Forest	-123.72	39.8579
AB043	Salamander	Batrachoseps	Batrachoseps_attenuatus	NA	NA	Leggett	Upland_Redwood_Forest	-123.72	39.8578
AB046	Salamander	Batrachoseps	Batrachoseps_attenuatus	NA	NA	Leggett	Upland_Redwood_Forest	-123.721	39.859
AB047	Salamander	Batrachoseps	Batrachoseps_attenuatus	NA	NA	Leggett	Upland_Redwood_Forest	-123.721	39.8581
AB066	Salamander	Batrachoseps	Batrachoseps_attenuatus	NA	NA	Jackson_State_Forest	Upland_Redwood_Forest	-123.746	39.4118
AB074	Salamander	Batrachoseps	Batrachoseps_attenuatus	NA	NA	Jackson_State_Forest	Upland_Redwood_Forest	-123.686	39.3897
AB076	Salamander	Batrachoseps	Batrachoseps_attenuatus	NA	NA	Jackson_State_Forest	Upland_Redwood_Forest	-123.711	39.3943
AB083	Salamander	Batrachoseps	Batrachoseps_attenuatus	NA	NA	Jackson_State_Forest	Upland_Redwood_Forest	-123.745	39.4117
AB084	Salamander	Batrachoseps	Batrachoseps_attenuatus	NA	NA	Jackson_State_Forest	Upland_Redwood_Forest	-123.745	39.4117
AB089	Salamander	Batrachoseps	Batrachoseps_attenuatus	NA	NA	Humboldt	Upland_Redwood_Forest	-123.953	40.7615
AB090	Salamander	Batrachoseps	Batrachoseps_attenuatus	NA	NA	Humboldt	Upland_Redwood_Forest	-123.953	40.7617
AB093	Salamander	Batrachoseps	Batrachoseps_attenuatus	NA	NA	Humboldt	Black_Oak_Forest	-123.877	40.7599
AB094	Salamander	Batrachoseps	Batrachoseps_attenuatus	NA	NA	Humboldt	Black_Oak_Forest	-123.877	40.7599
AB026	Salamander	Batrachoseps	Batrachoseps_gregarious	NA	NA	Sierra_National_Forest	Sierran_Mixed_Coniferous_Forest	-119.62	37.39
AB027	Salamander	Batrachoseps	Batrachoseps_gregarious	NA	NA	Sierra_National_Forest	Sierran_Mixed_Coniferous_Forest	-119.629	37.3976
AB029	Salamander	Batrachoseps	Batrachoseps_gregarious	NA	NA	Sierra_National_Forest	Westside_Ponderosa_Pine_Forest	-119.627	37.3974
AB030	Salamander	Batrachoseps	Batrachoseps_gregarious	NA	NA	Sierra_National_Forest	Westside_Ponderosa_Pine_Forest	-119.628	37.3975
AB014	Salamander	Batrachoseps	Batrachoseps_luciae	NA	NA	Monterey	Urban	-121.881	36.6194
AB015	Salamander	Batrachoseps	Batrachoseps_luciae	NA	NA	Monterey	Urban	-121.88	36.6178
AB019	Salamander	Batrachoseps	Batrachoseps_luciae	NA	NA	Monterey	Urban	-121.88	36.6169
AB021	Salamander	Batrachoseps	Batrachoseps_luciae	NA	NA	Monterey	Urban	-121.88	36.6164
AB022	Salamander	Batrachoseps	Batrachoseps_luciae	NA	NA	Monterey	Urban	-121.88	36.6164
AB023	Salamander	Batrachoseps	Batrachoseps_luciae	NA	NA	Monterey	Urban	-121.88	36.6161
AB060	Salamander	Batrachoseps	Batrachoseps_luciae	NA	NA	Monterey	Urban	-121.918	36.545
AB061	Salamander	Batrachoseps	Batrachoseps_luciae	NA	NA	Monterey	Urban	-121.918	36.545
AB010	Salamander	Ensatina	Ensatina_eschscholtzii	Coastal_Clade	Eschscholtzii	Monterey	Urban	-121.884	36.6175
AB012	Salamander	Ensatina	Ensatina_eschscholtzii	Coastal_Clade	Eschscholtzii	Monterey	Urban	-121.885	36.6169
AB013	Salamander	Ensatina	Ensatina_eschscholtzii	Coastal_Clade	Eschscholtzii	Monterey	Urban	-121.885	36.6169
AB020	Salamander	Ensatina	Ensatina_eschscholtzii	Coastal_Clade	Eschscholtzii	Monterey	Urban	-121.881	36.6164
AB057	Salamander	Ensatina	Ensatina_eschscholtzii	Coastal_Clade	Eschscholtzii	Monterey	Urban	-121.918	36.5449
AB058	Salamander	Ensatina	Ensatina_eschscholtzii	Coastal_Clade	Eschscholtzii	Monterey	Urban	-121.918	36.545
AB059	Salamander	Ensatina	Ensatina_eschscholtzii	Coastal_Clade	Eschscholtzii	Monterey	Urban	-121.917	36.5452
AB062	Salamander	Ensatina	Ensatina_eschscholtzii	Coastal_Clade	Eschscholtzii	Monterey	Urban	-121.917	36.5455
AB063	Salamander	Ensatina	Ensatina_eschscholtzii	Coastal_Clade	Eschscholtzii	Monterey	Urban	-121.917	36.5464
AB064	Salamander	Ensatina	Ensatina_eschscholtzii	Coastal_Clade	Eschscholtzii	Monterey	Urban	-121.917	36.5477
AB106	Salamander	Ensatina	Ensatina_eschscholtzii	Clade_A	Klauberi	Palomar	Scrub_Oak_Chaparral	-116.854	33.3118
AB110	Salamander	Ensatina	Ensatina_eschscholtzii	Clade_A	Klauberi	Palomar	Scrub_Oak_Chaparral	-116.854	33.312
AB112	Salamander	Ensatina	Ensatina_eschscholtzii	Clade_A	Klauberi	Palomar	Scrub_Oak_Chaparral	-116.854	33.3118
AB113	Salamander	Ensatina	Ensatina_eschscholtzii	Clade_A	Klauberi	Palomar	Scrub_Oak_Chaparral	-116.854	33.3118
AB114	Salamander	Ensatina	Ensatina_eschscholtzii	Clade_A	Klauberi	Palomar	Scrub_Oak_Chaparral	-116.854	33.3118
AB115	Salamander	Ensatina	Ensatina_eschscholtzii	Clade_A	Klauberi	Palomar	Scrub_Oak_Chaparral	-116.854	33.312
AB117	Salamander	Ensatina	Ensatina_eschscholtzii	Clade_A	Klauberi	Palomar	Scrub_Oak_Chaparral	-116.854	33.3121
AB118	Salamander	Ensatina	Ensatina_eschscholtzii	Clade_A	Klauberi	Palomar	Scrub_Oak_Chaparral	-116.854	33.312
AB119	Salamander	Ensatina	Ensatina_eschscholtzii	Clade_A	Klauberi	Palomar	Scrub_Oak_Chaparral	-116.854	33.312
SPI75	Salamander	Ensatina	Ensatina_eschscholtzii	Clade_A	Northern_Platensis	Calaveras	Westside_Ponderosa_Pine_Forest	-120.369	38.2193
SPI80	Salamander	Ensatina	Ensatina_eschscholtzii	Clade_A	Northern_Platensis	Calaveras	Sierran_Mixed_Coniferous_Forest	-120.341	38.2575
SPI81	Salamander	Ensatina	Ensatina_eschscholtzii	Clade_A	Northern_Platensis	Calaveras	Sierran_Mixed_Coniferous_Forest	-120.341	38.2575
SPI84	Salamander	Ensatina	Ensatina_eschscholtzii	Clade_A	Northern_Platensis	Calaveras	Sierran_Mixed_Coniferous_Forest	-120.341	38.2577
SPI85	Salamander	Ensatina	Ensatina_eschscholtzii	Clade_A	Northern_Platensis	Calaveras	Westside_Ponderosa_Pine_Forest	-120.261	38.2957
SPI86	Salamander	Ensatina	Ensatina_eschscholtzii	Clade_A	Northern_Platensis	Calaveras	Jeffery_Pine_Fir_Forest	-120.136	38.4151
SPI87	Salamander	Ensatina	Ensatina_eschscholtzii	Clade_A	Northern_Platensis	Calaveras	Sierran_Mixed_Coniferous_Forest	-120.2	38.3666
SPI88	Salamander	Ensatina	Ensatina_eschscholtzii	Clade_A	Northern_Platensis	Calaveras	Sierran_Mixed_Coniferous_Forest	-120.2	38.3676
SPI89	Salamander	Ensatina	Ensatina_eschscholtzii	Clade_A	Northern_Platensis	Calaveras	Jeffery_Pine_Fir_Forest	-120.003	38.3678
SPI90	Salamander	Ensatina	Ensatina_eschscholtzii	Clade_A	Northern_Platensis	Calaveras	Sierran_Mixed_Coniferous_Forest	-120.2	38.3665
AB065	Salamander	Ensatina	Ensatina_eschscholtzii	Oregonensis_1	Oregonensis_1	Jackson_State_Forest	Upland_Redwood_Forest	-123.746	39.4117
AB067	Salamander	Ensatina	Ensatina_eschscholtzii	Oregonensis_1	Oregonensis_1	Jackson_State_Forest	Upland_Redwood_Forest	-123.714	39.4
AB068	Salamander	Ensatina	Ensatina_eschscholtzii	Oregonensis_1	Oregonensis_1	Jackson_State_Forest	Upland_Redwood_Forest	-123.714	39.3999
AB075	Salamander	Ensatina	Ensatina_eschscholtzii	Oregonensis_1	Oregonensis_1	Jackson_State_Forest	Upland_Redwood_Forest	-123.711	39.3943
AB077	Salamander	Ensatina	Ensatina_eschscholtzii	Oregonensis_1	Oregonensis_1	Jackson_State_Forest	Upland_Redwood_Forest	-123.745	39.4113
AB078	Salamander	Ensatina	Ensatina_eschscholtzii	Oregonensis_1	Oregonensis_1	Jackson_State_Forest	Upland_Redwood_Forest	-123.745	39.4113
AB079	Salamander	Ensatina	Ensatina_eschscholtzii	Oregonensis_1	Oregonensis_1	Jackson_State_Forest	Upland_Redwood_Forest	-123.745	39.4113
AB080	Salamander	Ensatina	Ensatina_eschscholtzii	Oregonensis_1	Oregonensis_1	Jackson_State_Forest	Upland_Redwood_Forest	-123.745	39.4113
AB081	Salamander	Ensatina	Ensatina_eschscholtzii	Oregonensis_1	Oregonensis_1	Jackson_State_Forest	Upland_Redwood_Forest	-123.745	39.4116
AB082	Salamander	Ensatina	Ensatina_eschscholtzii	Oregonensis_1	Oregonensis_1	Jackson_State_Forest	Upland_Redwood_Forest	-123.745	39.4117
AB033	Salamander	Ensatina	Ensatina_eschscholtzii	Clade_A	Oregonensis_2	Leggett	Upland_Redwood_Forest	-123.72	39.857
AB034	Salamander	Ensatina	Ensatina_eschscholtzii	Clade_A	Oregonensis_2	Leggett	Upland_Redwood_Forest	-123.719	39.8573
AB035	Salamander	Ensatina	Ensatina_eschscholtzii	Clade_A	Oregonensis_2	Leggett	Upland_Redwood_Forest	-123.72	39.8576
AB036	Salamander	Ensatina	Ensatina_eschscholtzii	Clade_A	Oregonensis_2	Leggett	Upland_Redwood_Forest	-123.72	39.8576
AB038	Salamander	Ensatina	Ensatina_eschscholtzii	Clade_A	Oregonensis_2	Leggett	Upland_Redwood_Forest	-123.719	39.8578
AB040	Salamander	Ensatina	Ensatina_eschscholtzii	Clade_A	Oregonensis_2	Leggett	Upland_Redwood_Forest	-123.72	39.8579
AB045	Salamander	Ensatina	Ensatina_eschscholtzii	Clade_A	Oregonensis_2	Leggett	Upland_Redwood_Forest	-123.721	39.8578
AB050	Salamander	Ensatina	Ensatina_eschscholtzii	Clade_A	Oregonensis_2	Leggett	Upland_Redwood_Forest	-123.722	39.8583
AB051	Salamander	Ensatina	Ensatina_eschscholtzii	Clade_A	Oregonensis_2	Leggett	Upland_Redwood_Forest	-123.721	39.8597
AB052	Salamander	Ensatina	Ensatina_eschscholtzii	Clade_A	Oregonensis_2	Leggett	Upland_Redwood_Forest	-123.722	39.8586
AB129	Salamander	Ensatina	Ensatina_eschscholtzii	Clade_A	Oregonensis_3	Siskiyou	Coast_Range_Mixed_Coniferous_Forest	-123.59	41.2811
AB130	Salamander	Ensatina	Ensatina_eschscholtzii	Clade_A	Oregonensis_3	Siskiyou	Coast_Range_Mixed_Coniferous_Forest	-123.59	41.2811
AB131	Salamander	Ensatina	Ensatina_eschscholtzii	Clade_A	Oregonensis_3	Siskiyou	Coast_Range_Mixed_Coniferous_Forest	-123.59	41.2811
AB133	Salamander	Ensatina	Ensatina_eschscholtzii	Clade_A	Oregonensis_3	Siskiyou	Coast_Range_Mixed_Coniferous_Forest	-123.59	41.2811
AB134	Salamander	Ensatina	Ensatina_eschscholtzii	Clade_A	Oregonensis_3	Siskiyou	Coast_Range_Mixed_Coniferous_Forest	-123.591	41.281
AB135	Salamander	Ensatina	Ensatina_eschscholtzii	Clade_A	Oregonensis_3	Siskiyou	Coast_Range_Mixed_Coniferous_Forest	-123.553	41.3301
AB136	Salamander	Ensatina	Ensatina_eschscholtzii	Clade_A	Oregonensis_3	Siskiyou	Coast_Range_Mixed_Coniferous_Forest	-123.547	41.3544
AB137	Salamander	Ensatina	Ensatina_eschscholtzii	Clade_A	Oregonensis_3	Siskiyou	Coast_Range_Mixed_Coniferous_Forest	-123.547	41.3544
AB138	Salamander	Ensatina	Ensatina_eschscholtzii	Clade_A	Oregonensis_3	Siskiyou	Coast_Range_Mixed_Coniferous_Forest	-123.547	41.3544
AB120	Salamander	Ensatina	Ensatina_eschscholtzii	Clade_A	Oregonensis_4	Shasta	Black_Oak_Forest	-122.872	40.6812
AB121	Salamander	Ensatina	Ensatina_eschscholtzii	Clade_A	Oregonensis_4	Shasta	Sierran_Mixed_Coniferous_Forest	-122.018	40.8226
AB123	Salamander	Ensatina	Ensatina_eschscholtzii	Clade_A	Oregonensis_4	Shasta	Sierran_Mixed_Coniferous_Forest	-122.019	40.8248
AB125	Salamander	Ensatina	Ensatina_eschscholtzii	Clade_A	Oregonensis_4	Shasta	Sierran_Mixed_Coniferous_Forest	-122.039	40.8605
AB085	Salamander	Ensatina	Ensatina_eschscholtzii	Clade_A	Picta	Humboldt	Upland_Redwood_Forest	-123.97	40.759
AB087	Salamander	Ensatina	Ensatina_eschscholtzii	Clade_A	Picta	Humboldt	Upland_Redwood_Forest	-123.955	40.762
AB091	Salamander	Ensatina	Ensatina_eschscholtzii	Clade_A	Picta	Humboldt	Black_Oak_Forest	-123.877	40.7601
AB092	Salamander	Ensatina	Ensatina_eschscholtzii	Clade_A	Picta	Humboldt	Black_Oak_Forest	-123.877	40.7601
AB098	Salamander	Ensatina	Ensatina_eschscholtzii	Clade_A	Picta	Humboldt	Upland_Redwood_Forest	-124.11	41.8396
AB099	Salamander	Ensatina	Ensatina_eschscholtzii	Clade_A	Picta	Humboldt	Upland_Redwood_Forest	-124.109	41.8396
AB100	Salamander	Ensatina	Ensatina_eschscholtzii	Clade_A	Picta	Humboldt	Upland_Redwood_Forest	-124.105	41.8325
AB101	Salamander	Ensatina	Ensatina_eschscholtzii	Clade_A	Picta	Humboldt	Upland_Redwood_Forest	-124.105	41.8325
AB102	Salamander	Ensatina	Ensatina_eschscholtzii	Clade_A	Picta	Humboldt	Coast_Range_Mixed_Coniferous_Forest	-124.157	41.0958
AB105	Salamander	Ensatina	Ensatina_eschscholtzii	Clade_A	Picta	Humboldt	Sitka_Spruce_Grand_Fir_Forest	-124.06	40.9707
AB028	Salamander	Ensatina	Ensatina_eschscholtzii	Clade_A	Southern_Platensis	Sierra_National_Forest	Westside_Ponderosa_Pine_Forest	-119.627	37.3979
AB031	Salamander	Ensatina	Ensatina_eschscholtzii	Clade_A	Southern_Platensis	Sierra_National_Forest	Westside_Ponderosa_Pine_Forest	-119.628	37.3978
SPI01	Salamander	Ensatina	Ensatina_eschscholtzii	Coastal_Clade	Xanthoptica_1	Alameda	Coast_Live_Oak_Woodland	-122.219	37.8921
SPI02	Salamander	Ensatina	Ensatina_eschscholtzii	Coastal_Clade	Xanthoptica_1	Alameda	Coast_Live_Oak_Woodland	-122.219	37.8921
SPI03	Salamander	Ensatina	Ensatina_eschscholtzii	Coastal_Clade	Xanthoptica_1	Alameda	Coast_Live_Oak_Woodland	-122.219	37.8919
SPI04	Salamander	Ensatina	Ensatina_eschscholtzii	Coastal_Clade	Xanthoptica_1	Alameda	Coast_Live_Oak_Woodland	-122.219	37.8919
SPI05	Salamander	Ensatina	Ensatina_eschscholtzii	Coastal_Clade	Xanthoptica_1	Alameda	Coast_Live_Oak_Woodland	-122.214	37.8877
SPI06	Salamander	Ensatina	Ensatina_eschscholtzii	Coastal_Clade	Xanthoptica_1	Alameda	Coast_Live_Oak_Woodland	-122.214	37.8876
SPI07	Salamander	Ensatina	Ensatina_eschscholtzii	Coastal_Clade	Xanthoptica_1	Alameda	Urban	-122.209	37.8839
SPI08	Salamander	Ensatina	Ensatina_eschscholtzii	Coastal_Clade	Xanthoptica_1	Alameda	Urban	-122.209	37.8839
SPI09	Salamander	Ensatina	Ensatina_eschscholtzii	Coastal_Clade	Xanthoptica_1	Alameda	Central_Coastal_Shrub	-122.217	37.8802
SPI10	Salamander	Ensatina	Ensatina_eschscholtzii	Coastal_Clade	Xanthoptica_1	Alameda	Central_Coastal_Shrub	-122.217	37.8802
SPI12	Salamander	Ensatina	Ensatina_eschscholtzii	Coastal_Clade	Xanthoptica_1	Alameda	Urban	-122.206	37.8852
SPI13	Salamander	Ensatina	Ensatina_eschscholtzii	Coastal_Clade	Xanthoptica_1	Alameda	Urban	-122.206	37.8852
AB100S	Soil	NA	NA	NA	NA	Humboldt	Upland_Redwood_Forest	-124.105	41.8325
AB102S	Soil	NA	NA	NA	NA	Humboldt	Coast_Range_Mixed_Coniferous_Forest	-124.157	41.0958
AB105S	Soil	NA	NA	NA	NA	Humboldt	Sitka_Spruce_Grand_Fir_Forest	-124.06	40.9707
AB106S	Soil	NA	NA	NA	NA	Palomar	Scrub_Oak_Chaparral	-116.854	33.3118
AB110S	Soil	NA	NA	NA	NA	Palomar	Scrub_Oak_Chaparral	-116.854	33.312
AB113S	Soil	NA	NA	NA	NA	Palomar	Scrub_Oak_Chaparral	-116.854	33.3118
AB115S	Soil	NA	NA	NA	NA	Palomar	Scrub_Oak_Chaparral	-116.854	33.312
AB118S	Soil	NA	NA	NA	NA	Palomar	Scrub_Oak_Chaparral	-116.854	33.312
AB120S	Soil	NA	NA	NA	NA	Shasta	Black_Oak_Forest	-122.872	40.6812
AB121S	Soil	NA	NA	NA	NA	Shasta	Sierran_Mixed_Coniferous_Forest	-122.018	40.8226
AB123S	Soil	NA	NA	NA	NA	Shasta	Sierran_Mixed_Coniferous_Forest	-122.019	40.8248
AB124S	Soil	NA	NA	NA	NA	Shasta	Sierran_Mixed_Coniferous_Forest	-122.019	40.825
AB125S	Soil	NA	NA	NA	NA	Shasta	Sierran_Mixed_Coniferous_Forest	-122.039	40.8605
AB129S	Soil	NA	NA	NA	NA	Siskiyou	Coast_Range_Mixed_Coniferous_Forest	-123.59	41.2811
AB12S	Soil	NA	NA	NA	NA	Monterey	Urban	-121.885	36.6169
AB133S	Soil	NA	NA	NA	NA	Siskiyou	Coast_Range_Mixed_Coniferous_Forest	-123.59	41.2811
AB136S	Soil	NA	NA	NA	NA	Siskiyou	Coast_Range_Mixed_Coniferous_Forest	-123.547	41.3544
AB137S	Soil	NA	NA	NA	NA	Siskiyou	Coast_Range_Mixed_Coniferous_Forest	-123.547	41.3544
AB020S	Soil	NA	NA	NA	NA	Monterey	Urban	-121.881	36.6164
AB028S	Soil	NA	NA	NA	NA	Sierra_National_Forest	Westside_Ponderosa_Pine_Forest	-119.627	37.3979
AB035S	Soil	NA	NA	NA	NA	Leggett	Upland_Redwood_Forest	-123.72	39.8576
AB036S	Soil	NA	NA	NA	NA	Leggett	Upland_Redwood_Forest	-123.72	39.8576
AB040S	Soil	NA	NA	NA	NA	Leggett	Upland_Redwood_Forest	-123.72	39.8579
AB045S	Soil	NA	NA	NA	NA	Leggett	Upland_Redwood_Forest	-123.721	39.8578
AB052S	Soil	NA	NA	NA	NA	Leggett	Upland_Redwood_Forest	-123.722	39.8586
AB057S	Soil	NA	NA	NA	NA	Monterey	Urban	-121.918	36.5449
AB058S	Soil	NA	NA	NA	NA	Monterey	Urban	-121.918	36.545
AB075S	Soil	NA	NA	NA	NA	Jackson_State_Forest	Upland_Redwood_Forest	-123.711	39.3943
AB082S	Soil	NA	NA	NA	NA	Jackson_State_Forest	Upland_Redwood_Forest	-123.745	39.4117
AB087S	Soil	NA	NA	NA	NA	Humboldt	Upland_Redwood_Forest	-123.955	40.762
AB091S	Soil	NA	NA	NA	NA	Humboldt	Black_Oak_Forest	-123.877	40.7601
SPI01S	Soil	NA	NA	NA	NA	Alameda	Coast_Live_Oak_Woodland	-122.219	37.8921
SPI04S	Soil	NA	NA	NA	NA	Alameda	Coast_Live_Oak_Woodland	-122.219	37.8919
SPI05S	Soil	NA	NA	NA	NA	Alameda	Coast_Live_Oak_Woodland	-122.214	37.8877
SPI07S	Soil	NA	NA	NA	NA	Alameda	Urban	-122.209	37.8839
SPI10S	Soil	NA	NA	NA	NA	Alameda	Central_Coastal_Shrub	-122.217	37.8802
SPI75S	Soil	NA	NA	NA	NA	Calaveras	Westside_Ponderosa_Pine_Forest	-120.369	38.2193
SPI85S	Soil	NA	NA	NA	NA	Calaveras	Westside_Ponderosa_Pine_Forest	-120.261	38.2957
SPI87S	Soil	NA	NA	NA	NA	Calaveras	Sierran_Mixed_Coniferous_Forest	-120.2	38.3666
SPI88S	Soil	NA	NA	NA	NA	Calaveras	Sierran_Mixed_Coniferous_Forest	-120.2	38.3676
SPI89S	Soil	NA	NA	NA	NA	Calaveras	Jeffery_Pine_Fir_Forest	-120.003	38.3678
