# Supplementary material for: Skin Microbiomes of California Terrestrial Salamanders Are Influenced by Habitat More Than Host Phylogeny
Source: Front Microbiol. 2018 Mar 14;9:442. doi: 10.3389/fmicb.2018.00442 (PMC5861191; doi:10.3389/fmicb.2018.00442)
Supplement: Supplementary file 2 [file Table_2.XLSX]

## Sheet: Sheet1
Supplementary Table 2. Amplicon and sample-specific index primer sequences used for polymerase chain reactions.
PCR Step	Primer	Primer ID	Sequence (5' to 3')
Amplicon PCR	Forward	n/a	TCGTCGGCAGCGTCAGATGTGTATAAGAGACAGCCTACGGGNGGCWGCAG
Amplicon PCR	Reverse	n/a	GTCTCGTGGGCTCGGAGATGTGTATAAGAGACAGGACTACHVGGGTATCTAATCC
Index PCR	Index 1 (i7)	N701	TAAGGCGA
Index PCR	Index 1 (i7)	N702	CGTACTAG
Index PCR	Index 1 (i7)	N703	AGGCAGAA
Index PCR	Index 1 (i7)	N704	TCCTGAGC
Index PCR	Index 1 (i7)	N705	GGACTCCT
Index PCR	Index 1 (i7)	N706	TAGGCATG
Index PCR	Index 1 (i7)	N707	CTCTCTAC
Index PCR	Index 1 (i7)	N708	CAGAGAGG
Index PCR	Index 1 (i7)	N709	GCTACGCT
Index PCR	Index 1 (i7)	N710	CGAGGCTG
Index PCR	Index 1 (i7)	N711	AAGAGGCA
Index PCR	Index 1 (i7)	N712	GTAGAGGA
Index PCR	Index 2 (i5)	S501	TAGATCGC
Index PCR	Index 2 (i5)	S502	CTCTCTAT
Index PCR	Index 2 (i5)	S503	TATCCTCT
Index PCR	Index 2 (i5)	S504	AGAGTAGA
Index PCR	Index 2 (i5)	S505	GTAAGGAG
Index PCR	Index 2 (i5)	S506	ACTGCATA
Index PCR	Index 2 (i5)	S507	AAGGAGTA
Index PCR	Index 2 (i5)	S508	CTAAGCCT
