# Supplementary material for: Skin Microbiomes of California Terrestrial Salamanders Are Influenced by Habitat More Than Host Phylogeny
Source: Front Microbiol. 2018 Mar 14;9:442. doi: 10.3389/fmicb.2018.00442 (PMC5861191; doi:10.3389/fmicb.2018.00442)
Supplement: Supplementary file 4 [file Table_4.XLSX]

## Sheet: Sheet1
Supplementary Table 4. OTUs and their relative abundances that are unique to individual Ensatina lower clade groups.
Lower Clade Group	OTU Relative Abundance	OTU ID	OTU Taxonomy
E. e. eschscholtzii	0.00127651	4329093	k__Bacteria; p__Proteobacteria; c__Alphaproteobacteria; o__Rhizobiales; f__Rhizobiaceae; g__Agrobacterium; s__
E. e. eschscholtzii	0.00124996	New.ReferenceOTU932	k__Bacteria; p__Proteobacteria; c__Gammaproteobacteria; o__Thiotrichales; f__Piscirickettsiaceae; g__Methylophaga; s__
E. e. eschscholtzii	0.00113967	New.CleanUp.ReferenceOTU222763	k__Bacteria; p__Proteobacteria; c__Gammaproteobacteria; o__Alteromonadales; f__Alteromonadaceae; g__; s__
E. e. eschscholtzii	0.000819011	234301	k__Bacteria; p__Proteobacteria; c__Gammaproteobacteria; o__Thiotrichales; f__Piscirickettsiaceae; g__Methylophaga; s__
E. e. eschscholtzii	0.000643363	1059007	k__Bacteria; p__Bacteroidetes; c__Cytophagia; o__Cytophagales; f__Cyclobacteriaceae; g__; s__
E. e. eschscholtzii	0.000635193	New.CleanUp.ReferenceOTU149187	k__Bacteria; p__Proteobacteria; c__Gammaproteobacteria; o__Alteromonadales; f__Alteromonadaceae; g__Cellvibrio; s__
E. e. eschscholtzii	0.000596387	New.CleanUp.ReferenceOTU194574	k__Bacteria; p__Proteobacteria; c__Gammaproteobacteria
E. e. eschscholtzii	0.000563708	New.CleanUp.ReferenceOTU83513	k__Bacteria; p__Bacteroidetes; c__Sphingobacteriia; o__Sphingobacteriales; f__Sphingobacteriaceae; g__Sphingobacterium; s__mizutaii
E. e. eschscholtzii	0.000553496	New.ReferenceOTU805	k__Bacteria; p__Bacteroidetes; c__Sphingobacteriia; o__Sphingobacteriales; f__Sphingobacteriaceae; g__; s__
E. e. eschscholtzii	0.000510605	New.CleanUp.ReferenceOTU131956	k__Bacteria; p__Proteobacteria; c__Deltaproteobacteria; o__Myxococcales; f__; g__; s__
E. e. eschscholtzii	0.00050652	New.CleanUp.ReferenceOTU203016	k__Bacteria; p__Bacteroidetes; c__Flavobacteriia; o__Flavobacteriales; f__Flavobacteriaceae; g__; s__
E. e. eschscholtzii	0.000492223	699789	k__Bacteria; p__Proteobacteria; c__Gammaproteobacteria; o__Pseudomonadales; f__Moraxellaceae; g__Acinetobacter; s__
E. e. eschscholtzii	0.00046363	1126544	k__Bacteria; p__Proteobacteria; c__Betaproteobacteria; o__Burkholderiales; f__Alcaligenaceae; g__; s__
E. e. eschscholtzii	0.000451375	4459231	k__Bacteria; p__Bacteroidetes; c__Cytophagia; o__Cytophagales; f__Cyclobacteriaceae; g__; s__
E. e. eschscholtzii	0.000410527	New.CleanUp.ReferenceOTU46514	k__Bacteria; p__Proteobacteria; c__Gammaproteobacteria; o__Xanthomonadales; f__Sinobacteraceae; g__; s__
E. e. eschscholtzii	0.000410527	New.CleanUp.ReferenceOTU71729	k__Bacteria; p__Proteobacteria; c__Gammaproteobacteria; o__Alteromonadales; f__211ds20; g__; s__
E. e. eschscholtzii	0.000406442	563671	k__Bacteria; p__Bacteroidetes; c__Flavobacteriia; o__Flavobacteriales; f__Cryomorphaceae; g__Fluviicola; s__
E. e. eschscholtzii	0.000375805	71214	k__Bacteria; p__Bacteroidetes; c__Cytophagia; o__Cytophagales; f__Cyclobacteriaceae; g__; s__
E. e. eschscholtzii	0.000357424	New.CleanUp.ReferenceOTU137497	k__Bacteria; p__Proteobacteria; c__Gammaproteobacteria; o__Alteromonadales; f__Alteromonadaceae; g__Cellvibrio; s__
E. e. eschscholtzii	0.000351296	New.ReferenceOTU749	k__Bacteria; p__Proteobacteria; c__Gammaproteobacteria; o__Alteromonadales; f__Alteromonadaceae; g__Cellvibrio; s__
E. e. eschscholtzii	0.000343127	New.CleanUp.ReferenceOTU51640	k__Bacteria; p__Proteobacteria; c__Gammaproteobacteria; o__Vibrionales; f__Pseudoalteromonadaceae; g__; s__
E. e. eschscholtzii	0.000310448	771274	k__Bacteria; p__Bacteroidetes; c__[Saprospirae]; o__[Saprospirales]; f__Chitinophagaceae; g__; s__
E. e. eschscholtzii	0.000306363	985179	k__Bacteria; p__Proteobacteria; c__Alphaproteobacteria; o__Sphingomonadales; f__Erythrobacteraceae; g__Lutibacterium; s__
E. e. eschscholtzii	0.000257345	860073	k__Bacteria; p__Proteobacteria; c__Alphaproteobacteria; o__Rhizobiales; f__Hyphomicrobiaceae; g__Devosia; s__
E. e. eschscholtzii	0.000218539	4453775	k__Bacteria; p__Bacteroidetes; c__Flavobacteriia; o__Flavobacteriales; f__Flavobacteriaceae; g__Leeuwenhoekiella; s__marinoflava
E. e. eschscholtzii	0.000218539	New.ReferenceOTU491	k__Bacteria; p__Bacteroidetes; c__Flavobacteriia; o__Flavobacteriales; f__Flavobacteriaceae; g__Flavobacterium; s__
E. e. eschscholtzii	0.000210369	New.CleanUp.ReferenceOTU18401	k__Bacteria; p__Bacteroidetes; c__[Saprospirae]; o__[Saprospirales]; f__Chitinophagaceae; g__; s__
E. e. eschscholtzii	0.000181775	New.CleanUp.ReferenceOTU48339	k__Bacteria; p__Bacteroidetes; c__Sphingobacteriia; o__Sphingobacteriales; f__Sphingobacteriaceae; g__Parapedobacter; s__
E. e. eschscholtzii	0.000165436	1114669	k__Bacteria; p__Proteobacteria; c__Betaproteobacteria; o__; f__; g__; s__
E. e. eschscholtzii	0.0001348	144230	k__Bacteria; p__Bacteroidetes; c__Cytophagia; o__Cytophagales; f__[Amoebophilaceae]; g__Candidatus Cardinium; s__
E. e. eschscholtzii	0.0001348	4320593	k__Bacteria; p__Chlamydiae; c__Chlamydiia; o__Chlamydiales; f__Chlamydiaceae; g__Chlamydia
E. e. eschscholtzii	0.00012663	New.CleanUp.ReferenceOTU42030	k__Bacteria; p__Proteobacteria; c__Betaproteobacteria; o__SC-I-84; f__; g__; s__
E. e. eschscholtzii	0.000124588	573179	k__Bacteria; p__Proteobacteria; c__Gammaproteobacteria; o__Vibrionales; f__Vibrionaceae; g__Vibrio; s__rumoiensis
E. e. eschscholtzii	0.000112333	925323	k__Bacteria; p__Bacteroidetes; c__Flavobacteriia; o__Flavobacteriales; f__Flavobacteriaceae; g__Aequorivita; s__
E. e. eschscholtzii	0.000106206	545089	k__Bacteria; p__Firmicutes; c__Bacilli; o__Lactobacillales; f__Aerococcaceae; g__; s__
E. e. eschscholtzii	9.19089e-05	555017	k__Bacteria; p__Actinobacteria; c__Actinobacteria; o__Actinomycetales; f__Streptomycetaceae; g__Streptomyces; s__
E. e. eschscholtzii	8.78241e-05	4305723	k__Bacteria; p__Proteobacteria; c__Alphaproteobacteria; o__Sphingomonadales; f__Sphingomonadaceae; g__Kaistobacter; s__
E. e. eschscholtzii	7.96544e-05	342277	k__Bacteria; p__Proteobacteria; c__Alphaproteobacteria; o__Rickettsiales; f__Pelagibacteraceae; g__; s__
E. e. eschscholtzii	7.14847e-05	New.CleanUp.ReferenceOTU205441	k__Bacteria; p__Bacteroidetes; c__Sphingobacteriia; o__Sphingobacteriales; f__Sphingobacteriaceae; g__; s__
E. e. eschscholtzii	6.33151e-05	225743	k__Bacteria; p__Cyanobacteria; c__Chloroplast; o__Chlorophyta; f__; g__; s__
E. e. eschscholtzii	5.71878e-05	1143479	k__Bacteria; p__Bacteroidetes; c__Cytophagia; o__Cytophagales; f__Cyclobacteriaceae; g__Algoriphagus
E. e. eschscholtzii	5.31029e-05	New.CleanUp.ReferenceOTU19562	k__Bacteria; p__Bacteroidetes; c__Flavobacteriia; o__Flavobacteriales; f__Flavobacteriaceae; g__Flavobacterium; s__
E. e. eschscholtzii	4.08484e-05	4318356	k__Bacteria; p__Verrucomicrobia; c__[Spartobacteria]; o__[Chthoniobacterales]; f__[Chthoniobacteraceae]; g__; s__
E. e. eschscholtzii	3.67636e-05	582075	k__Bacteria; p__Proteobacteria; c__Alphaproteobacteria; o__Rhizobiales; f__; g__; s__
E. e. eschscholtzii	3.47212e-05	4476891	k__Bacteria; p__Proteobacteria; c__Alphaproteobacteria; o__Sphingomonadales; f__Erythrobacteraceae; g__; s__
E. e. eschscholtzii	3.06363e-05	New.CleanUp.ReferenceOTU8281	k__Bacteria; p__Verrucomicrobia; c__[Spartobacteria]; o__[Chthoniobacterales]; f__[Chthoniobacteraceae]; g__; s__
E. e. eschscholtzii	3.06363e-05	New.ReferenceOTU1387	k__Bacteria; p__Bacteroidetes; c__Sphingobacteriia; o__Sphingobacteriales; f__Sphingobacteriaceae; g__; s__
E. e. eschscholtzii	2.85939e-05	New.ReferenceOTU178	k__Bacteria; p__Bacteroidetes; c__[Saprospirae]; o__[Saprospirales]; f__Chitinophagaceae; g__; s__
E. e. eschscholtzii	2.65515e-05	New.CleanUp.ReferenceOTU229487	k__Bacteria; p__Proteobacteria; c__Gammaproteobacteria; o__Xanthomonadales; f__Sinobacteraceae; g__; s__
E. e. eschscholtzii	2.45091e-05	1656470	k__Bacteria; p__Proteobacteria; c__Alphaproteobacteria; o__Rhizobiales; f__Hyphomicrobiaceae; g__Devosia; s__
E. e. eschscholtzii	1.83818e-05	New.CleanUp.ReferenceOTU162624	k__Bacteria; p__Gemmatimonadetes; c__Gemmatimonadetes; o__Gemmatimonadales; f__; g__; s__
E. e. eschscholtzii	1.63394e-05	New.ReferenceOTU1342	k__Bacteria; p__Proteobacteria; c__Alphaproteobacteria; o__BD7-3; f__; g__; s__
E. e. eschscholtzii	1.42969e-05	New.CleanUp.ReferenceOTU127841	Unassigned
E. e. eschscholtzii	1.22545e-05	330039	k__Bacteria; p__Bacteroidetes; c__Cytophagia; o__Cytophagales; f__Cytophagaceae; g__Adhaeribacter; s__
E. e. eschscholtzii	1.22545e-05	1085838	k__Bacteria; p__Proteobacteria; c__Gammaproteobacteria; o__Alteromonadales; f__Alteromonadaceae; g__; s__
E. e. eschscholtzii	1.22545e-05	4249232	k__Bacteria; p__Proteobacteria; c__Gammaproteobacteria; o__Alteromonadales; f__Alteromonadaceae; g__Cellvibrio; s__
E. e. eschscholtzii	1.22545e-05	4382580	k__Bacteria; p__Bacteroidetes; c__Sphingobacteriia; o__Sphingobacteriales; f__Sphingobacteriaceae; g__; s__
E. e. eschscholtzii	8.16968e-06	New.CleanUp.ReferenceOTU27736	k__Bacteria; p__Bacteroidetes; c__Flavobacteriia; o__Flavobacteriales; f__Flavobacteriaceae; g__Flavobacterium; s__
E. e. eschscholtzii	6.12726e-06	New.CleanUp.ReferenceOTU97714	k__Bacteria; p__Proteobacteria; c__Alphaproteobacteria; o__BD7-3; f__; g__; s__
E. e. eschscholtzii	6.12726e-06	New.CleanUp.ReferenceOTU17580	k__Bacteria; p__Actinobacteria; c__Thermoleophilia; o__Solirubrobacterales; f__; g__; s__
E. e. eschscholtzii	4.08484e-06	New.ReferenceOTU830	k__Bacteria; p__Bacteroidetes; c__Cytophagia; o__Cytophagales; f__Cytophagaceae; g__Adhaeribacter; s__
E. e. eschscholtzii	4.08484e-06	575305	k__Bacteria; p__Bacteroidetes; c__Sphingobacteriia; o__Sphingobacteriales; f__Sphingobacteriaceae; g__; s__
E. e. eschscholtzii	4.08484e-06	4456787	k__Bacteria; p__Chlamydiae; c__Chlamydiia; o__Chlamydiales; f__Chlamydiaceae; g__Chlamydia
E. e. eschscholtzii	4.08484e-06	New.ReferenceOTU707	k__Bacteria; p__Bacteroidetes; c__Flavobacteriia; o__Flavobacteriales; f__Flavobacteriaceae; g__Flavobacterium; s__
E. e. eschscholtzii	4.08484e-06	512485	k__Bacteria; p__Proteobacteria; c__Gammaproteobacteria; o__Pseudomonadales; f__Moraxellaceae; g__Acinetobacter; s__
E. e. eschscholtzii	2.04242e-06	New.ReferenceOTU1021	k__Bacteria; p__Proteobacteria; c__Betaproteobacteria; o__Burkholderiales; f__Oxalobacteraceae; g__; s__
E. e. eschscholtzii	2.04242e-06	New.CleanUp.ReferenceOTU76877	k__Bacteria; p__Proteobacteria; c__Deltaproteobacteria; o__Myxococcales; f__; g__; s__
E. e. eschscholtzii	2.04242e-06	New.CleanUp.ReferenceOTU74081	k__Bacteria; p__Verrucomicrobia; c__[Pedosphaerae]; o__[Pedosphaerales]; f__; g__; s__
E. e. eschscholtzii	2.04242e-06	New.CleanUp.ReferenceOTU83643	k__Bacteria; p__Bacteroidetes; c__Flavobacteriia; o__Flavobacteriales; f__Flavobacteriaceae; g__Flavobacterium; s__
E. e. eschscholtzii	2.04242e-06	328172	k__Bacteria; p__Bacteroidetes; c__Flavobacteriia; o__Flavobacteriales; f__[Weeksellaceae]; g__Chryseobacterium; s__
E. e. eschscholtzii	2.04242e-06	526024	k__Bacteria; p__Proteobacteria; c__Gammaproteobacteria; o__Pseudomonadales; f__Pseudomonadaceae; g__Pseudomonas; s__
E. e. eschscholtzii	2.04242e-06	New.CleanUp.ReferenceOTU66793	k__Bacteria; p__Proteobacteria; c__TA18; o__PHOS-HD29; f__; g__; s__
E. e. eschscholtzii	2.04242e-06	New.CleanUp.ReferenceOTU21200	k__Bacteria; p__Proteobacteria; c__Gammaproteobacteria; o__Legionellales; f__Coxiellaceae; g__Aquicella; s__
E. e. eschscholtzii	2.04242e-06	516306	k__Bacteria; p__Acidobacteria; c__Solibacteres; o__Solibacterales; f__; g__; s__
E. e. klauberi	0.00150264	New.CleanUp.ReferenceOTU227805	k__Bacteria; p__Actinobacteria; c__Actinobacteria; o__Actinomycetales; f__Frankiaceae; g__; s__
E. e. klauberi	0.000449128	868144	k__Bacteria; p__Proteobacteria; c__Alphaproteobacteria; o__Rhizobiales; f__Bartonellaceae; g__; s__
E. e. klauberi	0.000401997	New.CleanUp.ReferenceOTU111812	k__Bacteria; p__Proteobacteria; c__Gammaproteobacteria; o__Legionellales; f__Coxiellaceae; g__; s__
E. e. klauberi	0.000291101	New.CleanUp.ReferenceOTU9550	k__Bacteria; p__Actinobacteria; c__Actinobacteria; o__Actinomycetales; f__Actinosynnemataceae; g__; s__
E. e. klauberi	0.000285557	1137772	k__Bacteria; p__Firmicutes; c__Bacilli; o__Bacillales; f__Paenibacillaceae; g__Paenibacillus; s__
E. e. klauberi	0.000277239	New.CleanUp.ReferenceOTU165900	k__Bacteria; p__Proteobacteria; c__Alphaproteobacteria; o__BD7-3; f__; g__; s__
E. e. klauberi	0.000257833	New.ReferenceOTU1031	k__Bacteria; p__Planctomycetes; c__Phycisphaerae; o__WD2101; f__; g__; s__
E. e. klauberi	0.000146937	4243760	k__Bacteria; p__Actinobacteria; c__Thermoleophilia; o__Solirubrobacterales; f__; g__; s__
E. e. klauberi	0.000116441	637049	k__Bacteria; p__Proteobacteria; c__Gammaproteobacteria; o__Enterobacteriales; f__Enterobacteriaceae; g__Erwinia; s__
E. e. klauberi	8.31718e-05	6602	k__Bacteria; p__Proteobacteria; c__Betaproteobacteria; o__Nitrosomonadales; f__Nitrosomonadaceae; g__; s__
E. e. klauberi	3.60411e-05	152581	k__Bacteria; p__Proteobacteria; c__Betaproteobacteria; o__; f__; g__; s__
E. e. klauberi	3.04963e-05	3926109	k__Bacteria; p__Actinobacteria; c__Actinobacteria; o__Actinomycetales; f__Nocardioidaceae; g__; s__
E. e. klauberi	2.21792e-05	New.CleanUp.ReferenceOTU7205	k__Bacteria; p__Acidobacteria; c__Sva0725; o__Sva0725; f__; g__; s__
E. e. klauberi	2.21792e-05	New.CleanUp.ReferenceOTU199469	k__Bacteria; p__Proteobacteria; c__Alphaproteobacteria; o__Rhizobiales; f__Hyphomicrobiaceae; g__Rhodoplanes; s__elegans
E. e. klauberi	1.94068e-05	4335435	k__Bacteria; p__Gemmatimonadetes; c__Gemm-3; o__; f__; g__; s__
E. e. klauberi	1.66344e-05	New.CleanUp.ReferenceOTU188701	k__Bacteria; p__Bacteroidetes; c__Flavobacteriia; o__Flavobacteriales; f__Flavobacteriaceae; g__Flavobacterium; s__
E. e. klauberi	1.66344e-05	New.CleanUp.ReferenceOTU123755	k__Bacteria; p__Acidobacteria; c__[Chloracidobacteria]; o__; f__; g__; s__
E. e. klauberi	1.3862e-05	975124	k__Bacteria; p__Armatimonadetes; c__[Fimbriimonadia]; o__[Fimbriimonadales]; f__[Fimbriimonadaceae]; g__Fimbriimonas; s__
E. e. klauberi	1.10896e-05	New.ReferenceOTU1008	k__Bacteria; p__Proteobacteria; c__Deltaproteobacteria; o__Bdellovibrionales; f__Bdellovibrionaceae; g__Bdellovibrio; s__
E. e. klauberi	8.31718e-06	New.CleanUp.ReferenceOTU160452	k__Bacteria; p__Verrucomicrobia; c__[Spartobacteria]; o__[Chthoniobacterales]; f__[Chthoniobacteraceae]; g__DA101; s__
E. e. klauberi	8.31718e-06	815167	k__Bacteria; p__Bacteroidetes; c__[Saprospirae]; o__[Saprospirales]; f__Saprospiraceae; g__; s__
E. e. klauberi	8.31718e-06	New.CleanUp.ReferenceOTU202730	k__Bacteria; p__Acidobacteria; c__Acidobacteria-6; o__iii1-15; f__; g__; s__
E. e. klauberi	5.54479e-06	588961	k__Bacteria; p__Verrucomicrobia; c__[Spartobacteria]; o__[Chthoniobacterales]; f__[Chthoniobacteraceae]; g__; s__
E. e. klauberi	5.54479e-06	New.CleanUp.ReferenceOTU194263	k__Bacteria; p__Gemmatimonadetes; c__Gemmatimonadetes; o__Ellin5290; f__; g__; s__
E. e. klauberi	5.54479e-06	New.ReferenceOTU948	k__Bacteria; p__Elusimicrobia; c__Elusimicrobia; o__IIb; f__; g__; s__
E. e. klauberi	2.77239e-06	New.CleanUp.ReferenceOTU172384	k__Bacteria; p__Elusimicrobia; c__Elusimicrobia; o__IIb; f__; g__; s__
E. e. klauberi	2.77239e-06	347529	k__Bacteria; p__Firmicutes; c__Bacilli; o__Turicibacterales; f__Turicibacteraceae; g__Turicibacter; s__
E. e. klauberi	2.77239e-06	New.CleanUp.ReferenceOTU189011	k__Bacteria; p__Proteobacteria; c__Betaproteobacteria; o__Burkholderiales; f__Oxalobacteraceae; g__; s__
E. e. klauberi	2.77239e-06	New.CleanUp.ReferenceOTU18240	k__Bacteria; p__Gemmatimonadetes; c__Gemm-1; o__; f__; g__; s__
E. e. klauberi	2.77239e-06	New.CleanUp.ReferenceOTU76990	k__Bacteria; p__Acidobacteria; c__Acidobacteria-6; o__CCU21; f__; g__; s__
E. e. klauberi	2.77239e-06	New.CleanUp.ReferenceOTU220666	k__Bacteria; p__Actinobacteria; c__Thermoleophilia; o__Solirubrobacterales
E. e. northern platensis	0.000711138	New.CleanUp.ReferenceOTU34470	k__Bacteria; p__Actinobacteria; c__Actinobacteria; o__Actinomycetales; f__; g__; s__
E. e. northern platensis	0.000594239	New.CleanUp.ReferenceOTU213645	k__Bacteria; p__Bacteroidetes; c__[Saprospirae]; o__[Saprospirales]; f__Chitinophagaceae; g__Segetibacter; s__
E. e. northern platensis	0.000493575	New.CleanUp.ReferenceOTU21350	k__Bacteria; p__Proteobacteria; c__Alphaproteobacteria; o__Rickettsiales; f__; g__; s__
E. e. northern platensis	0.000399406	New.CleanUp.ReferenceOTU137741	k__Bacteria; p__TM7; c__TM7-1; o__; f__; g__; s__
E. e. northern platensis	0.00036044	New.CleanUp.ReferenceOTU98209	k__Bacteria; p__Proteobacteria; c__Deltaproteobacteria; o__Myxococcales; f__; g__; s__
E. e. northern platensis	0.000355569	New.CleanUp.ReferenceOTU211381	k__Bacteria; p__Planctomycetes; c__Phycisphaerae; o__WD2101; f__; g__; s__
E. e. northern platensis	0.000355569	New.CleanUp.ReferenceOTU134562	Unassigned
E. e. northern platensis	0.000336086	New.CleanUp.ReferenceOTU136428	k__Bacteria; p__Proteobacteria; c__Deltaproteobacteria; o__Myxococcales; f__Cystobacterineae; g__; s__
E. e. northern platensis	0.000297119	4434889	k__Bacteria; p__Acidobacteria; c__Sva0725; o__Sva0725; f__; g__; s__
E. e. northern platensis	0.000215939	New.CleanUp.ReferenceOTU151774	k__Bacteria; p__Chlamydiae; c__Chlamydiia; o__Chlamydiales; f__; g__; s__
E. e. northern platensis	0.000214316	New.ReferenceOTU361	k__Bacteria; p__Planctomycetes; c__Phycisphaerae; o__WD2101; f__; g__; s__
E. e. northern platensis	0.000214316	New.CleanUp.ReferenceOTU189035	k__Bacteria; p__Planctomycetes; c__Planctomycetia; o__Gemmatales; f__Gemmataceae; g__; s__
E. e. northern platensis	0.000206198	New.CleanUp.ReferenceOTU99314	k__Bacteria; p__Armatimonadetes; c__Chthonomonadetes; o__Chthonomonadales; f__Chthonomonadaceae; g__; s__
E. e. northern platensis	0.000196456	New.CleanUp.ReferenceOTU26130	k__Bacteria; p__Proteobacteria; c__Deltaproteobacteria; o__Myxococcales; f__Cystobacterineae; g__; s__
E. e. northern platensis	0.000194832	New.CleanUp.ReferenceOTU64760	k__Bacteria; p__Planctomycetes; c__Phycisphaerae; o__WD2101; f__; g__; s__
E. e. northern platensis	0.000176973	New.CleanUp.ReferenceOTU66381	k__Bacteria; p__TM7; c__TM7-1; o__; f__; g__; s__
E. e. northern platensis	0.000154242	New.ReferenceOTU54	k__Bacteria; p__Bacteroidetes; c__Sphingobacteriia; o__Sphingobacteriales; f__Sphingobacteriaceae; g__; s__
E. e. northern platensis	0.000138006	New.CleanUp.ReferenceOTU84980	k__Bacteria; p__Proteobacteria; c__Betaproteobacteria; o__A21b; f__EB1003; g__; s__
E. e. northern platensis	0.000123394	New.CleanUp.ReferenceOTU172297	k__Bacteria; p__TM7; c__SC3; o__; f__; g__; s__
E. e. northern platensis	0.000118523	New.CleanUp.ReferenceOTU153118	k__Bacteria; p__AD3; c__ABS-6; o__; f__; g__; s__
E. e. northern platensis	9.09218e-05	New.CleanUp.ReferenceOTU110465	k__Bacteria; p__Planctomycetes; c__Phycisphaerae; o__WD2101; f__; g__; s__
E. e. northern platensis	8.6051e-05	4303025	k__Bacteria; p__Bacteroidetes; c__Bacteroidia; o__Bacteroidales; f__Porphyromonadaceae; g__Dysgonomonas; s__
E. e. northern platensis	7.30621e-05	New.CleanUp.ReferenceOTU112037	k__Bacteria; p__Proteobacteria; c__Betaproteobacteria; o__A21b; f__EB1003; g__; s__
E. e. northern platensis	6.65677e-05	New.CleanUp.ReferenceOTU187591	k__Bacteria; p__Proteobacteria; c__Alphaproteobacteria; o__BD7-3; f__; g__; s__
E. e. northern platensis	6.65677e-05	New.CleanUp.ReferenceOTU220096	k__Bacteria; p__Proteobacteria; c__Deltaproteobacteria; o__Bdellovibrionales; f__Bdellovibrionaceae; g__Bdellovibrio; s__
E. e. northern platensis	6.16969e-05	New.CleanUp.ReferenceOTU191	k__Bacteria; p__Proteobacteria; c__Deltaproteobacteria; o__Bdellovibrionales; f__Bdellovibrionaceae; g__Bdellovibrio; s__
E. e. northern platensis	5.19553e-05	New.CleanUp.ReferenceOTU84633	k__Bacteria; p__TM7; c__TM7-1; o__; f__; g__; s__
E. e. northern platensis	4.87081e-05	New.CleanUp.ReferenceOTU181566	k__Bacteria; p__Bacteroidetes; c__[Saprospirae]; o__[Saprospirales]; f__Chitinophagaceae; g__; s__
E. e. northern platensis	4.54609e-05	New.CleanUp.ReferenceOTU218794	k__Bacteria; p__Planctomycetes; c__Phycisphaerae; o__WD2101; f__; g__; s__
E. e. northern platensis	3.57193e-05	New.CleanUp.ReferenceOTU115655	k__Bacteria; p__Proteobacteria; c__Alphaproteobacteria; o__; f__; g__; s__
E. e. northern platensis	3.24721e-05	New.ReferenceOTU390	k__Bacteria; p__Bacteroidetes; c__Cytophagia; o__Cytophagales; f__Cytophagaceae; g__; s__
E. e. northern platensis	2.76013e-05	New.CleanUp.ReferenceOTU45269	k__Bacteria; p__BRC1; c__PRR-11; o__; f__; g__; s__
E. e. northern platensis	2.27304e-05	4263094	k__Bacteria; p__Verrucomicrobia; c__Verrucomicrobiae; o__Verrucomicrobiales; f__Verrucomicrobiaceae; g__Prosthecobacter; s__debontii
E. e. northern platensis	2.27304e-05	708579	k__Bacteria; p__Acidobacteria; c__Solibacteres; o__Solibacterales; f__Solibacteraceae; g__Candidatus Solibacter; s__
E. e. northern platensis	2.11068e-05	New.CleanUp.ReferenceOTU223711	k__Bacteria; p__Planctomycetes; c__Phycisphaerae; o__WD2101; f__; g__; s__
E. e. northern platensis	2.11068e-05	New.CleanUp.ReferenceOTU198021	k__Bacteria; p__Planctomycetes; c__Planctomycetia; o__Planctomycetales; f__Planctomycetaceae; g__Planctomyces; s__
E. e. northern platensis	1.46124e-05	New.ReferenceOTU1316	k__Bacteria; p__Chloroflexi; c__TK17; o__; f__; g__; s__
E. e. northern platensis	1.29888e-05	New.ReferenceOTU473	k__Bacteria; p__Planctomycetes; c__Phycisphaerae; o__WD2101; f__; g__; s__
E. e. northern platensis	1.29888e-05	New.CleanUp.ReferenceOTU10774	k__Bacteria; p__Planctomycetes; c__Phycisphaerae; o__WD2101; f__; g__; s__
E. e. northern platensis	1.13652e-05	New.CleanUp.ReferenceOTU155215	k__Bacteria; p__Verrucomicrobia; c__[Spartobacteria]; o__[Chthoniobacterales]; f__[Chthoniobacteraceae]; g__DA101; s__
E. e. northern platensis	1.13652e-05	New.CleanUp.ReferenceOTU129939	k__Bacteria; p__TM7; c__TM7-1; o__; f__; g__; s__
E. e. northern platensis	1.13652e-05	New.CleanUp.ReferenceOTU220001	k__Bacteria; p__Bacteroidetes; c__[Saprospirae]; o__[Saprospirales]; f__Chitinophagaceae; g__; s__
E. e. northern platensis	9.74162e-06	New.CleanUp.ReferenceOTU108613	k__Bacteria; p__Acidobacteria; c__Acidobacteria-5; o__; f__; g__; s__
E. e. northern platensis	9.74162e-06	1059885	k__Bacteria; p__Bacteroidetes; c__Cytophagia; o__Cytophagales; f__Cytophagaceae; g__Sporocytophaga; s__
E. e. northern platensis	9.74162e-06	570693	k__Bacteria; p__Bacteroidetes; c__[Saprospirae]; o__[Saprospirales]; f__Chitinophagaceae; g__Segetibacter; s__
E. e. northern platensis	9.74162e-06	137018	k__Bacteria; p__Proteobacteria; c__Alphaproteobacteria; o__Rickettsiales; f__Rickettsiaceae; g__; s__
E. e. northern platensis	9.74162e-06	New.CleanUp.ReferenceOTU61923	k__Bacteria; p__Planctomycetes; c__Planctomycetia; o__Gemmatales; f__Gemmataceae; g__Gemmata; s__
E. e. northern platensis	9.74162e-06	New.ReferenceOTU949	k__Bacteria; p__WPS-2; c__; o__; f__; g__; s__
E. e. northern platensis	9.74162e-06	New.CleanUp.ReferenceOTU185676	k__Bacteria; p__Proteobacteria; c__Deltaproteobacteria; o__Myxococcales; f__Cystobacterineae; g__; s__
E. e. northern platensis	9.74162e-06	New.CleanUp.ReferenceOTU147028	k__Bacteria; p__Proteobacteria; c__Deltaproteobacteria; o__Myxococcales; f__; g__; s__
E. e. northern platensis	9.74162e-06	New.CleanUp.ReferenceOTU213395	k__Bacteria; p__Planctomycetes; c__Phycisphaerae; o__WD2101; f__; g__; s__
E. e. northern platensis	8.11802e-06	222559	k__Bacteria; p__Planctomycetes; c__Phycisphaerae; o__WD2101; f__; g__; s__
E. e. northern platensis	8.11802e-06	New.ReferenceOTU128	k__Bacteria; p__Bacteroidetes; c__Bacteroidia; o__Bacteroidales; f__Porphyromonadaceae; g__Dysgonomonas; s__
E. e. northern platensis	8.11802e-06	1088939	k__Bacteria; p__Bacteroidetes; c__Sphingobacteriia; o__Sphingobacteriales; f__; g__; s__
E. e. northern platensis	8.11802e-06	New.CleanUp.ReferenceOTU29002	k__Bacteria; p__Proteobacteria; c__Deltaproteobacteria; o__Bdellovibrionales; f__Bdellovibrionaceae; g__Bdellovibrio; s__bacteriovorus
E. e. northern platensis	8.11802e-06	1114506	k__Bacteria; p__Proteobacteria; c__Alphaproteobacteria; o__; f__; g__; s__
E. e. northern platensis	8.11802e-06	New.CleanUp.ReferenceOTU47697	k__Bacteria; p__Bacteroidetes; c__Sphingobacteriia; o__Sphingobacteriales; f__; g__; s__
E. e. northern platensis	8.11802e-06	New.CleanUp.ReferenceOTU116787	k__Bacteria; p__Proteobacteria; c__Alphaproteobacteria; o__; f__; g__; s__
E. e. northern platensis	6.49441e-06	New.CleanUp.ReferenceOTU70664	k__Bacteria; p__Proteobacteria; c__Betaproteobacteria; o__Burkholderiales; f__Oxalobacteraceae; g__Janthinobacterium
E. e. northern platensis	6.49441e-06	New.CleanUp.ReferenceOTU72372	k__Bacteria; p__Actinobacteria; c__Thermoleophilia; o__Solirubrobacterales; f__Patulibacteraceae; g__; s__
E. e. northern platensis	6.49441e-06	1128025	k__Bacteria; p__Acidobacteria; c__Acidobacteriia; o__Acidobacteriales; f__Koribacteraceae; g__; s__
E. e. northern platensis	6.49441e-06	New.CleanUp.ReferenceOTU1135	k__Bacteria; p__Acidobacteria; c__DA052; o__Ellin6513; f__; g__; s__
E. e. northern platensis	4.87081e-06	248805	k__Bacteria; p__Verrucomicrobia; c__[Pedosphaerae]; o__[Pedosphaerales]; f__; g__; s__
E. e. northern platensis	4.87081e-06	New.CleanUp.ReferenceOTU56575	k__Bacteria; p__Proteobacteria; c__Betaproteobacteria; o__SBla14; f__; g__; s__
E. e. northern platensis	4.87081e-06	New.ReferenceOTU462	k__Bacteria; p__Bacteroidetes; c__[Saprospirae]; o__[Saprospirales]; f__Chitinophagaceae; g__; s__
E. e. northern platensis	4.87081e-06	42997	k__Bacteria; p__Proteobacteria; c__Betaproteobacteria
E. e. northern platensis	4.87081e-06	980739	k__Bacteria; p__Proteobacteria; c__Deltaproteobacteria; o__Bdellovibrionales; f__Bdellovibrionaceae; g__Bdellovibrio; s__
E. e. northern platensis	4.87081e-06	New.CleanUp.ReferenceOTU144546	k__Bacteria; p__Verrucomicrobia; c__[Pedosphaerae]; o__[Pedosphaerales]; f__[Pedosphaeraceae]; g__Pedosphaera; s__
E. e. northern platensis	4.87081e-06	New.CleanUp.ReferenceOTU192272	k__Bacteria; p__Planctomycetes; c__Planctomycetia; o__Pirellulales; f__Pirellulaceae; g__; s__
E. e. northern platensis	3.24721e-06	New.CleanUp.ReferenceOTU62299	k__Bacteria; p__Planctomycetes; c__Phycisphaerae; o__WD2101; f__; g__; s__
E. e. northern platensis	3.24721e-06	New.CleanUp.ReferenceOTU17496	k__Bacteria; p__Proteobacteria; c__Deltaproteobacteria; o__Bdellovibrionales; f__Bdellovibrionaceae; g__Bdellovibrio; s__
E. e. northern platensis	3.24721e-06	New.CleanUp.ReferenceOTU138075	k__Bacteria; p__Proteobacteria; c__Deltaproteobacteria; o__Myxococcales; f__; g__; s__
E. e. northern platensis	3.24721e-06	New.ReferenceOTU219	k__Bacteria; p__Bacteroidetes; c__Cytophagia; o__Cytophagales; f__Cytophagaceae; g__Adhaeribacter; s__
E. e. northern platensis	3.24721e-06	New.CleanUp.ReferenceOTU111853	k__Bacteria; p__Gemmatimonadetes; c__Gemmatimonadetes; o__; f__; g__; s__
E. e. northern platensis	3.24721e-06	546509	k__Bacteria; p__Acidobacteria; c__Acidobacteriia; o__Acidobacteriales; f__Koribacteraceae; g__; s__
E. e. northern platensis	3.24721e-06	New.ReferenceOTU934	k__Bacteria; p__Bacteroidetes; c__[Saprospirae]; o__[Saprospirales]; f__Chitinophagaceae; g__; s__
E. e. northern platensis	3.24721e-06	New.CleanUp.ReferenceOTU94254	k__Bacteria; p__Bacteroidetes; c__At12OctB3; o__; f__; g__; s__
E. e. northern platensis	3.24721e-06	New.CleanUp.ReferenceOTU1933	k__Bacteria; p__Proteobacteria; c__Deltaproteobacteria; o__Myxococcales; f__; g__; s__
E. e. northern platensis	3.24721e-06	New.CleanUp.ReferenceOTU29402	k__Bacteria; p__Proteobacteria; c__Gammaproteobacteria; o__Xanthomonadales; f__Sinobacteraceae; g__Steroidobacter; s__
E. e. northern platensis	3.24721e-06	New.CleanUp.ReferenceOTU120409	k__Bacteria; p__Verrucomicrobia; c__[Spartobacteria]; o__[Chthoniobacterales]; f__[Chthoniobacteraceae]; g__DA101; s__
E. e. northern platensis	3.24721e-06	New.CleanUp.ReferenceOTU184013	k__Bacteria; p__Proteobacteria; c__Gammaproteobacteria; o__Legionellales; f__Legionellaceae; g__Legionella; s__
E. e. northern platensis	3.24721e-06	276290	k__Bacteria; p__Proteobacteria; c__Betaproteobacteria; o__; f__; g__; s__
E. e. northern platensis	3.24721e-06	New.ReferenceOTU494	k__Bacteria; p__Planctomycetes; c__Planctomycetia; o__Pirellulales; f__Pirellulaceae; g__; s__
E. e. northern platensis	3.24721e-06	New.CleanUp.ReferenceOTU179092	k__Bacteria; p__Proteobacteria; c__Gammaproteobacteria; o__Legionellales; f__Coxiellaceae; g__; s__
E. e. northern platensis	3.24721e-06	New.CleanUp.ReferenceOTU18610	k__Bacteria; p__Verrucomicrobia; c__[Spartobacteria]; o__[Chthoniobacterales]; f__[Chthoniobacteraceae]; g__; s__
E. e. northern platensis	1.6236e-06	New.ReferenceOTU1392	Unassigned
E. e. northern platensis	1.6236e-06	2315543	k__Bacteria; p__Acidobacteria; c__[Chloracidobacteria]; o__DS-100; f__; g__; s__
E. e. northern platensis	1.6236e-06	266789	k__Bacteria; p__Bacteroidetes; c__Cytophagia; o__Cytophagales; f__Cytophagaceae; g__; s__
E. e. northern platensis	1.6236e-06	358332	k__Bacteria; p__Chloroflexi; c__S085; o__; f__; g__; s__
E. e. northern platensis	1.6236e-06	3926677	k__Bacteria; p__Proteobacteria; c__Betaproteobacteria; o__Burkholderiales; f__Comamonadaceae; g__; s__
E. e. northern platensis	1.6236e-06	864395	k__Bacteria; p__Actinobacteria; c__Thermoleophilia; o__Solirubrobacterales; f__Conexibacteraceae; g__; s__
E. e. northern platensis	1.6236e-06	100478	k__Bacteria; p__Gemmatimonadetes; c__Gemmatimonadetes; o__; f__; g__; s__
E. e. northern platensis	1.6236e-06	New.CleanUp.ReferenceOTU217287	k__Bacteria; p__Proteobacteria; c__Deltaproteobacteria; o__Bdellovibrionales; f__Bdellovibrionaceae; g__Bdellovibrio; s__
E. e. northern platensis	1.6236e-06	New.ReferenceOTU967	Unassigned
E. e. northern platensis	1.6236e-06	New.CleanUp.ReferenceOTU169333	k__Bacteria; p__Bacteroidetes; c__Flavobacteriia; o__Flavobacteriales; f__Flavobacteriaceae; g__Flavobacterium; s__
E. e. northern platensis	1.6236e-06	New.CleanUp.ReferenceOTU179430	k__Bacteria; p__Proteobacteria; c__Alphaproteobacteria; o__; f__; g__; s__
E. e. northern platensis	1.6236e-06	New.CleanUp.ReferenceOTU22342	k__Bacteria; p__Bacteroidetes; c__[Saprospirae]; o__[Saprospirales]; f__Chitinophagaceae; g__; s__
E. e. northern platensis	1.6236e-06	1032509	k__Bacteria; p__Bacteroidetes; c__[Saprospirae]; o__[Saprospirales]; f__Chitinophagaceae; g__; s__
E. e. northern platensis	1.6236e-06	New.CleanUp.ReferenceOTU52435	k__Bacteria; p__Planctomycetes; c__Phycisphaerae; o__CPla-3; f__; g__; s__
E. e. northern platensis	1.6236e-06	172809	k__Bacteria; p__Proteobacteria; c__Alphaproteobacteria; o__Rhizobiales; f__Beijerinckiaceae; g__; s__
E. e. northern platensis	1.6236e-06	New.CleanUp.ReferenceOTU41636	k__Bacteria; p__Actinobacteria; c__Thermoleophilia; o__Solirubrobacterales; f__Conexibacteraceae
E. e. northern platensis	1.6236e-06	249280	k__Bacteria; p__Gemmatimonadetes; c__Gemm-1; o__; f__; g__; s__
E. e. northern platensis	1.6236e-06	3105433	k__Bacteria; p__Planctomycetes; c__Planctomycetia; o__Gemmatales; f__Gemmataceae; g__; s__
E. e. northern platensis	1.6236e-06	New.CleanUp.ReferenceOTU55930	k__Bacteria; p__Planctomycetes; c__Phycisphaerae; o__WD2101; f__; g__; s__
E. e. northern platensis	1.6236e-06	3498923	k__Bacteria; p__Proteobacteria; c__Deltaproteobacteria; o__Myxococcales; f__; g__; s__
E. e. northern platensis	1.6236e-06	New.CleanUp.ReferenceOTU53210	k__Bacteria; p__Proteobacteria; c__Deltaproteobacteria; o__Myxococcales; f__; g__; s__
E. e. northern platensis	1.6236e-06	New.CleanUp.ReferenceOTU174219	k__Bacteria; p__Planctomycetes; c__Phycisphaerae; o__WD2101; f__; g__; s__
E. e. northern platensis	1.6236e-06	New.CleanUp.ReferenceOTU194255	k__Bacteria; p__Planctomycetes; c__Planctomycetia; o__Pirellulales; f__Pirellulaceae; g__; s__
E. e. northern platensis	1.6236e-06	New.CleanUp.ReferenceOTU192883	k__Bacteria; p__TM7; c__TM7-1; o__; f__; g__; s__
E. e. oregonensis [1]	0.00162787	New.ReferenceOTU464	k__Bacteria; p__Proteobacteria; c__Gammaproteobacteria; o__Enterobacteriales; f__Enterobacteriaceae; g__; s__
E. e. oregonensis [1]	0.000309951	New.CleanUp.ReferenceOTU222774	k__Bacteria; p__Planctomycetes; c__Phycisphaerae; o__WD2101; f__; g__; s__
E. e. oregonensis [1]	0.000294831	154234	k__Bacteria; p__Acidobacteria; c__Acidobacteriia; o__Acidobacteriales; f__Koribacteraceae; g__; s__
E. e. oregonensis [1]	0.000183955	New.ReferenceOTU723	k__Bacteria; p__Proteobacteria; c__Betaproteobacteria; o__Burkholderiales; f__Comamonadaceae; g__Curvibacter; s__
E. e. oregonensis [1]	8.81974e-05	New.CleanUp.ReferenceOTU176851	k__Bacteria; p__Chlamydiae; c__Chlamydiia; o__Chlamydiales; f__Rhabdochlamydiaceae; g__Candidatus Rhabdochlamydia; s__
E. e. oregonensis [1]	7.55978e-05	New.CleanUp.ReferenceOTU25808	k__Bacteria; p__Proteobacteria; c__Gammaproteobacteria; o__Legionellales; f__Coxiellaceae; g__; s__
E. e. oregonensis [1]	7.30779e-05	New.ReferenceOTU1010	k__Bacteria; p__FBP; c__; o__; f__; g__; s__
E. e. oregonensis [1]	4.03188e-05	New.CleanUp.ReferenceOTU65338	k__Bacteria; p__Proteobacteria; c__Alphaproteobacteria; o__Rickettsiales; f__; g__; s__
E. e. oregonensis [1]	3.2759e-05	82204	k__Bacteria; p__Bacteroidetes; c__[Saprospirae]; o__[Saprospirales]; f__Chitinophagaceae; g__; s__
E. e. oregonensis [1]	2.51993e-05	New.CleanUp.ReferenceOTU172770	k__Bacteria; p__Planctomycetes; c__Planctomycetia; o__Gemmatales; f__Gemmataceae; g__; s__
E. e. oregonensis [1]	2.51993e-05	New.CleanUp.ReferenceOTU97773	k__Bacteria; p__Proteobacteria; c__Betaproteobacteria; o__Burkholderiales; f__Alcaligenaceae; g__; s__
E. e. oregonensis [1]	2.26793e-05	New.ReferenceOTU1093	k__Bacteria; p__TM7; c__TM7-1; o__; f__; g__; s__
E. e. oregonensis [1]	2.26793e-05	New.CleanUp.ReferenceOTU100982	k__Bacteria; p__Verrucomicrobia; c__[Spartobacteria]; o__[Chthoniobacterales]; f__[Chthoniobacteraceae]; g__; s__
E. e. oregonensis [1]	2.26793e-05	New.CleanUp.ReferenceOTU187041	k__Bacteria; p__Proteobacteria; c__Gammaproteobacteria; o__Legionellales; f__Coxiellaceae; g__Aquicella; s__
E. e. oregonensis [1]	2.01594e-05	New.CleanUp.ReferenceOTU139586	k__Bacteria; p__TM7; c__TM7-1; o__; f__; g__; s__
E. e. oregonensis [1]	1.76395e-05	New.CleanUp.ReferenceOTU2197	k__Bacteria; p__Proteobacteria; c__Gammaproteobacteria; o__Legionellales; f__Coxiellaceae; g__; s__
E. e. oregonensis [1]	1.76395e-05	New.CleanUp.ReferenceOTU119352	k__Bacteria; p__Planctomycetes; c__Planctomycetia; o__Pirellulales; f__Pirellulaceae; g__; s__
E. e. oregonensis [1]	1.51196e-05	873645	k__Bacteria; p__Proteobacteria; c__Gammaproteobacteria; o__Chromatiales; f__; g__; s__
E. e. oregonensis [1]	1.00797e-05	New.CleanUp.ReferenceOTU108103	Unassigned
E. e. oregonensis [1]	1.00797e-05	New.CleanUp.ReferenceOTU77060	k__Bacteria; p__Proteobacteria; c__Gammaproteobacteria; o__Legionellales; f__; g__; s__
E. e. oregonensis [1]	7.55978e-06	New.CleanUp.ReferenceOTU199807	k__Bacteria; p__Proteobacteria; c__Alphaproteobacteria; o__Rhodospirillales; f__Rhodospirillaceae; g__Skermanella; s__
E. e. oregonensis [1]	7.55978e-06	New.CleanUp.ReferenceOTU125488	k__Bacteria; p__Proteobacteria; c__Deltaproteobacteria; o__; f__; g__; s__
E. e. oregonensis [1]	5.03985e-06	New.ReferenceOTU554	Unassigned
E. e. oregonensis [1]	5.03985e-06	433739	k__Bacteria; p__Bacteroidetes; c__Flavobacteriia; o__Flavobacteriales; f__Flavobacteriaceae; g__Aequorivita; s__
E. e. oregonensis [1]	5.03985e-06	New.ReferenceOTU1206	k__Bacteria; p__Actinobacteria; c__Acidimicrobiia; o__Acidimicrobiales; f__; g__; s__
E. e. oregonensis [1]	5.03985e-06	New.CleanUp.ReferenceOTU106494	k__Bacteria; p__Proteobacteria; c__Alphaproteobacteria; o__Ellin329; f__; g__; s__
E. e. oregonensis [2]	0.000200632	3018647	k__Bacteria; p__Acidobacteria; c__[Chloracidobacteria]; o__11-24; f__; g__; s__
E. e. oregonensis [2]	0.000180569	New.CleanUp.ReferenceOTU208463	k__Bacteria; p__Bacteroidetes; c__Sphingobacteriia; o__Sphingobacteriales; f__Sphingobacteriaceae; g__; s__
E. e. oregonensis [2]	0.000149041	New.CleanUp.ReferenceOTU121868	k__Bacteria; p__Planctomycetes; c__Phycisphaerae; o__WD2101; f__; g__; s__
E. e. oregonensis [2]	7.16544e-05	249496	k__Bacteria; p__Proteobacteria; c__Alphaproteobacteria; o__Rhodospirillales; f__Rhodospirillaceae; g__; s__
E. e. oregonensis [2]	3.72603e-05	1078375	k__Bacteria; p__Gemmatimonadetes; c__Gemm-3; o__; f__; g__; s__
E. e. oregonensis [2]	3.15279e-05	New.CleanUp.ReferenceOTU72242	k__Bacteria; p__Acidobacteria; c__Acidobacteria-6; o__iii1-15; f__; g__; s__
E. e. oregonensis [2]	2.00632e-05	New.ReferenceOTU1139	k__Bacteria; p__Proteobacteria; c__Betaproteobacteria; o__SC-I-84; f__; g__; s__
E. e. oregonensis [2]	8.59853e-06	New.CleanUp.ReferenceOTU178173	k__Bacteria; p__Proteobacteria; c__Betaproteobacteria; o__Burkholderiales; f__Comamonadaceae; g__; s__
E. e. oregonensis [2]	5.73235e-06	221084	k__Bacteria; p__Bacteroidetes; c__Cytophagia; o__Cytophagales; f__Cytophagaceae; g__; s__
E. e. oregonensis [2]	4.29926e-06	New.CleanUp.ReferenceOTU102283	k__Bacteria; p__Proteobacteria; c__Gammaproteobacteria; o__Legionellales; f__Coxiellaceae; g__; s__
E. e. oregonensis [2]	4.29926e-06	New.CleanUp.ReferenceOTU68857	k__Bacteria; p__Proteobacteria; c__Alphaproteobacteria; o__; f__; g__; s__
E. e. oregonensis [2]	2.86618e-06	New.CleanUp.ReferenceOTU104659	k__Bacteria; p__Actinobacteria; c__Thermoleophilia; o__Solirubrobacterales; f__; g__; s__
E. e. oregonensis [2]	1.43309e-06	New.ReferenceOTU489	k__Bacteria; p__Bacteroidetes; c__Flavobacteriia; o__Flavobacteriales; f__[Weeksellaceae]; g__Chryseobacterium; s__
E. e. oregonensis [2]	1.43309e-06	846164	k__Bacteria; p__Actinobacteria; c__Actinobacteria; o__Actinomycetales; f__Microbacteriaceae; g__Microbacterium; s__
E. e. oregonensis [2]	1.43309e-06	New.CleanUp.ReferenceOTU160814	k__Bacteria; p__Planctomycetes; c__Planctomycetia; o__Pirellulales; f__Pirellulaceae; g__; s__
E. e. oregonensis [3]	0.00150975	New.ReferenceOTU318	k__Bacteria; p__Proteobacteria; c__Alphaproteobacteria; o__Rhodospirillales; f__Rhodospirillaceae; g__Skermanella; s__
E. e. oregonensis [3]	0.000900714	New.CleanUp.ReferenceOTU162317	k__Bacteria; p__Verrucomicrobia; c__[Spartobacteria]; o__[Chthoniobacterales]; f__[Chthoniobacteraceae]; g__Ellin506; s__
E. e. oregonensis [3]	0.000847044	New.CleanUp.ReferenceOTU221974	k__Bacteria; p__Bacteroidetes; c__Cytophagia; o__Cytophagales; f__Cytophagaceae; g__Spirosoma; s__
E. e. oregonensis [3]	0.00070937	New.ReferenceOTU933	k__Bacteria; p__Proteobacteria; c__Gammaproteobacteria; o__Legionellales; f__Coxiellaceae; g__; s__
E. e. oregonensis [3]	0.00045269	New.ReferenceOTU202	k__Bacteria; p__Actinobacteria; c__Thermoleophilia; o__Solirubrobacterales; f__Conexibacteraceae; g__; s__
E. e. oregonensis [3]	0.000427022	4406086	k__Bacteria; p__Cyanobacteria; c__ML635J-21; o__; f__; g__; s__
E. e. oregonensis [3]	0.000427022	1011685	k__Bacteria; p__Chlorobi; c__OPB56; o__; f__; g__; s__
E. e. oregonensis [3]	0.000406021	New.ReferenceOTU598	k__Bacteria; p__Proteobacteria; c__Gammaproteobacteria; o__Legionellales; f__Coxiellaceae; g__Rickettsiella; s__
E. e. oregonensis [3]	0.000352352	New.CleanUp.ReferenceOTU36492	k__Bacteria; p__Cyanobacteria; c__Oscillatoriophycideae; o__Chroococcales; f__Xenococcaceae; g__; s__
E. e. oregonensis [3]	0.000308016	New.CleanUp.ReferenceOTU138640	k__Bacteria; p__Proteobacteria; c__Deltaproteobacteria; o__Spirobacillales; f__; g__; s__
E. e. oregonensis [3]	0.000294015	213264	k__Bacteria; p__Planctomycetes; c__OM190; o__agg27; f__; g__; s__
E. e. oregonensis [3]	0.000287015	New.CleanUp.ReferenceOTU148024	k__Bacteria; p__OD1; c__ZB2; o__; f__; g__; s__
E. e. oregonensis [3]	0.000280015	New.CleanUp.ReferenceOTU129541	k__Bacteria; p__Verrucomicrobia; c__[Spartobacteria]; o__[Chthoniobacterales]; f__[Chthoniobacteraceae]; g__DA101; s__
E. e. oregonensis [3]	0.000268347	New.CleanUp.ReferenceOTU16433	k__Bacteria; p__Tenericutes; c__Mollicutes; o__Acholeplasmatales; f__Acholeplasmataceae; g__Acholeplasma; s__
E. e. oregonensis [3]	0.00019601	New.ReferenceOTU1100	k__Bacteria; p__OD1; c__ZB2; o__; f__; g__; s__
E. e. oregonensis [3]	0.000137674	New.CleanUp.ReferenceOTU30077	k__Bacteria; p__Elusimicrobia; c__Elusimicrobia; o__FAC88; f__; g__; s__
E. e. oregonensis [3]	7.46706e-05	New.CleanUp.ReferenceOTU229278	k__Bacteria; p__Bacteroidetes; c__Sphingobacteriia; o__Sphingobacteriales; f__Sphingobacteriaceae; g__; s__
E. e. oregonensis [3]	5.1336e-05	New.CleanUp.ReferenceOTU15487	k__Bacteria; p__Proteobacteria; c__Gammaproteobacteria; o__Xanthomonadales; f__Xanthomonadaceae; g__Dokdonella; s__
E. e. oregonensis [3]	3.26684e-05	New.CleanUp.ReferenceOTU54123	k__Bacteria; p__Proteobacteria; c__Alphaproteobacteria; o__Rickettsiales; f__Rickettsiaceae; g__; s__
E. e. oregonensis [3]	2.5668e-05	New.CleanUp.ReferenceOTU188195	k__Bacteria; p__Verrucomicrobia; c__[Pedosphaerae]; o__[Pedosphaerales]; f__Ellin517; g__; s__
E. e. oregonensis [3]	2.33346e-05	New.CleanUp.ReferenceOTU113391	k__Bacteria; p__Acidobacteria; c__Acidobacteria-6; o__iii1-15; f__RB40; g__; s__
E. e. oregonensis [3]	1.63342e-05	New.CleanUp.ReferenceOTU118161	k__Bacteria; p__Actinobacteria; c__Thermoleophilia; o__Solirubrobacterales; f__; g__; s__
E. e. oregonensis [3]	1.16673e-05	New.CleanUp.ReferenceOTU67346	k__Bacteria; p__Proteobacteria; c__Betaproteobacteria; o__SC-I-84; f__; g__; s__
E. e. oregonensis [3]	7.00037e-06	564241	k__Bacteria; p__Acidobacteria; c__Acidobacteria-6; o__iii1-15; f__RB40; g__; s__
E. e. oregonensis [3]	4.66691e-06	1143820	k__Bacteria; p__Proteobacteria; c__Betaproteobacteria; o__Burkholderiales; f__Comamonadaceae; g__; s__
E. e. oregonensis [3]	2.33346e-06	4437895	k__Bacteria; p__Proteobacteria; c__Alphaproteobacteria; o__Sphingomonadales; f__Erythrobacteraceae; g__; s__
E. e. oregonensis [3]	2.33346e-06	4449050	k__Bacteria; p__Bacteroidetes; c__Sphingobacteriia; o__Sphingobacteriales; f__; g__; s__
E. e. oregonensis [3]	2.33346e-06	New.CleanUp.ReferenceOTU188021	k__Bacteria; p__Verrucomicrobia; c__Opitutae; o__Opitutales; f__Opitutaceae; g__Opitutus; s__
E. e. oregonensis [3]	2.33346e-06	New.CleanUp.ReferenceOTU6852	k__Bacteria; p__Proteobacteria; c__Betaproteobacteria; o__A21b; f__UD5; g__; s__
E. e. oregonensis [3]	2.33346e-06	4386593	k__Bacteria; p__Firmicutes; c__Clostridia; o__Clostridiales; f__Clostridiaceae; g__Clostridium; s__
E. e. oregonensis [3]	2.33346e-06	New.ReferenceOTU773	k__Bacteria; p__Actinobacteria; c__MB-A2-108; o__0319-7L14; f__; g__; s__
E. e. oregonensis [4]	0.00125741	New.CleanUp.ReferenceOTU214466	k__Bacteria; p__Armatimonadetes; c__SHA-37; o__; f__; g__; s__
E. e. oregonensis [4]	0.000525152	New.CleanUp.ReferenceOTU15471	k__Bacteria; p__Verrucomicrobia; c__[Methylacidiphilae]; o__Methylacidiphilales; f__; g__; s__
E. e. oregonensis [4]	0.000510359	New.ReferenceOTU467	k__Bacteria; p__Acidobacteria; c__Acidobacteriia; o__Acidobacteriales; f__Koribacteraceae; g__; s__
E. e. oregonensis [4]	1.4793e-05	656307	k__Bacteria; p__Proteobacteria; c__Betaproteobacteria; o__Rhodocyclales; f__Rhodocyclaceae
E. e. picta	0.00118322	New.ReferenceOTU339	k__Bacteria; p__Proteobacteria; c__Gammaproteobacteria; o__Legionellales; f__Coxiellaceae; g__; s__
E. e. picta	0.000654092	670446	k__Bacteria; p__Proteobacteria; c__Deltaproteobacteria; o__Myxococcales; f__; g__; s__
E. e. picta	0.000470556	New.CleanUp.ReferenceOTU180319	Unassigned
E. e. picta	0.000458841	New.CleanUp.ReferenceOTU143948	k__Bacteria; p__Bacteroidetes; c__Cytophagia; o__Cytophagales; f__Cytophagaceae; g__; s__
E. e. picta	0.000435411	New.CleanUp.ReferenceOTU124364	k__Bacteria; p__Planctomycetes; c__Planctomycetia; o__Gemmatales; f__Gemmataceae; g__; s__
E. e. picta	0.000415886	811424	k__Bacteria; p__Verrucomicrobia; c__Opitutae; o__Opitutales; f__Opitutaceae; g__; s__
E. e. picta	0.000337785	New.CleanUp.ReferenceOTU213941	k__Bacteria; p__Proteobacteria; c__Betaproteobacteria; o__Procabacteriales; f__Procabacteriaceae; g__; s__
E. e. picta	0.00031045	New.CleanUp.ReferenceOTU158786	k__Bacteria; p__Proteobacteria; c__Deltaproteobacteria; o__Myxococcales; f__; g__; s__
E. e. picta	0.000281162	982582	k__Bacteria; p__Proteobacteria; c__Gammaproteobacteria; o__Xanthomonadales; f__Xanthomonadaceae; g__Lysobacter; s__
E. e. picta	0.00026359	4361861	k__Bacteria; p__Proteobacteria; c__Deltaproteobacteria; o__Myxococcales; f__Polyangiaceae; g__; s__
E. e. picta	0.000232349	581900	k__Bacteria; p__Proteobacteria; c__Gammaproteobacteria; o__Xanthomonadales; f__Sinobacteraceae; g__; s__
E. e. picta	0.000232349	New.CleanUp.ReferenceOTU80763	k__Bacteria; p__Verrucomicrobia; c__Opitutae; o__Opitutales; f__Opitutaceae; g__Opitutus; s__
E. e. picta	0.000220634	New.CleanUp.ReferenceOTU219818	k__Bacteria; p__OD1; c__ZB2; o__; f__; g__; s__
E. e. picta	0.000208919	4330638	k__Bacteria; p__Acidobacteria; c__Acidobacteria-6; o__CCU21; f__; g__; s__
E. e. picta	0.000205014	313734	k__Bacteria; p__Bacteroidetes; c__Flavobacteriia; o__Flavobacteriales; f__Flavobacteriaceae; g__Flavobacterium; s__
E. e. picta	0.000205014	98258	k__Bacteria; p__Cyanobacteria; c__4C0d-2; o__MLE1-12; f__; g__; s__
E. e. picta	0.000201109	New.CleanUp.ReferenceOTU170134	k__Bacteria; p__Verrucomicrobia; c__[Spartobacteria]; o__[Chthoniobacterales]; f__[Chthoniobacteraceae]; g__DA101; s__
E. e. picta	0.000189394	New.ReferenceOTU925	k__Bacteria; p__Bacteroidetes; c__Cytophagia; o__Cytophagales; f__Cytophagaceae; g__; s__
E. e. picta	0.000185489	New.CleanUp.ReferenceOTU4754	k__Bacteria; p__Proteobacteria; c__Betaproteobacteria; o__SC-I-84; f__; g__; s__
E. e. picta	0.000175726	New.CleanUp.ReferenceOTU83842	k__Bacteria; p__Bacteroidetes; c__[Saprospirae]; o__[Saprospirales]; f__Chitinophagaceae; g__; s__
E. e. picta	0.000167916	New.CleanUp.ReferenceOTU107219	k__Bacteria; p__Proteobacteria; c__Alphaproteobacteria; o__Rhodospirillales; f__Rhodospirillaceae; g__; s__
E. e. picta	0.000165964	154063	k__Bacteria; p__Proteobacteria; c__Alphaproteobacteria; o__Rhodospirillales; f__; g__; s__
E. e. picta	0.000152296	New.CleanUp.ReferenceOTU29446	k__Bacteria; p__Planctomycetes; c__Phycisphaerae; o__WD2101; f__; g__; s__
E. e. picta	0.000146439	822006	k__Bacteria; p__Planctomycetes; c__Phycisphaerae; o__WD2101; f__; g__; s__
E. e. picta	0.000146439	513591	k__Bacteria; p__Acidobacteria; c__Solibacteres; o__Solibacterales; f__Solibacteraceae; g__; s__
E. e. picta	0.000140581	221411	k__Bacteria; p__Armatimonadetes; c__Armatimonadia; o__Armatimonadales; f__Armatimonadaceae; g__; s__
E. e. picta	0.000128866	New.CleanUp.ReferenceOTU36942	k__Bacteria; p__WS6; c__B142; o__; f__; g__; s__
E. e. picta	0.000105436	New.CleanUp.ReferenceOTU94810	k__Bacteria; p__Armatimonadetes; c__Chthonomonadetes; o__SJA-22; f__; g__; s__
E. e. picta	9.95783e-05	1144018	k__Bacteria; p__Planctomycetes; c__Phycisphaerae; o__WD2101; f__; g__; s__
E. e. picta	7.61481e-05	1719756	k__Bacteria; p__Proteobacteria; c__Alphaproteobacteria; o__Rhodospirillales; f__Rhodospirillaceae; g__; s__
E. e. picta	6.8338e-05	New.CleanUp.ReferenceOTU135910	k__Bacteria; p__OD1; c__ZB2; o__; f__; g__; s__
E. e. picta	4.68604e-05	New.CleanUp.ReferenceOTU69672	k__Bacteria; p__Proteobacteria; c__Deltaproteobacteria; o__; f__; g__; s__
E. e. picta	4.49078e-05	783003	k__Bacteria; p__Planctomycetes; c__Planctomycetia; o__Planctomycetales; f__Planctomycetaceae; g__Planctomyces; s__
E. e. picta	3.90503e-05	New.CleanUp.ReferenceOTU173477	k__Bacteria; p__Proteobacteria; c__Deltaproteobacteria; o__Myxococcales; f__Polyangiaceae; g__; s__
E. e. picta	3.51453e-05	1109766	k__Bacteria; p__Acidobacteria; c__DA052; o__Ellin6513; f__; g__; s__
E. e. picta	3.12402e-05	New.ReferenceOTU92	k__Bacteria; p__Planctomycetes; c__Phycisphaerae; o__WD2101; f__; g__; s__
E. e. picta	2.92877e-05	240032	k__Bacteria; p__Bacteroidetes; c__Flavobacteriia; o__Flavobacteriales; f__Flavobacteriaceae; g__Flavobacterium; s__succinicans
E. e. picta	2.53827e-05	New.CleanUp.ReferenceOTU66610	k__Bacteria; p__TM6; c__SJA-4; o__; f__; g__; s__
E. e. picta	2.34302e-05	225788	k__Bacteria; p__Proteobacteria; c__Betaproteobacteria; o__; f__; g__; s__
E. e. picta	1.56201e-05	New.CleanUp.ReferenceOTU5100	k__Bacteria; p__Planctomycetes; c__Phycisphaerae; o__WD2101; f__; g__; s__
E. e. picta	1.56201e-05	New.CleanUp.ReferenceOTU100668	k__Bacteria; p__Verrucomicrobia; c__Verrucomicrobiae; o__Verrucomicrobiales; f__Verrucomicrobiaceae; g__; s__
E. e. picta	1.56201e-05	New.CleanUp.ReferenceOTU59417	k__Bacteria; p__Planctomycetes; c__Phycisphaerae; o__WD2101; f__; g__; s__
E. e. picta	1.56201e-05	635283	k__Bacteria; p__Proteobacteria; c__Alphaproteobacteria; o__Rhodospirillales; f__Rhodospirillaceae; g__; s__
E. e. picta	1.17151e-05	New.CleanUp.ReferenceOTU4167	k__Bacteria; p__Proteobacteria; c__Alphaproteobacteria; o__BD7-3; f__; g__; s__
E. e. picta	9.76257e-06	New.CleanUp.ReferenceOTU228641	k__Bacteria; p__Verrucomicrobia; c__[Pedosphaerae]; o__[Pedosphaerales]; f__R4-41B; g__; s__
E. e. picta	7.81006e-06	206560	k__Bacteria; p__Verrucomicrobia; c__[Pedosphaerae]; o__[Pedosphaerales]; f__; g__; s__
E. e. picta	7.81006e-06	171478	k__Bacteria; p__Proteobacteria; c__Gammaproteobacteria; o__Legionellales; f__; g__; s__
E. e. picta	5.85754e-06	New.CleanUp.ReferenceOTU179392	k__Bacteria; p__Acidobacteria; c__Acidobacteria-6; o__iii1-15; f__; g__; s__
E. e. picta	5.85754e-06	New.ReferenceOTU591	k__Bacteria; p__Planctomycetes; c__Phycisphaerae; o__WD2101; f__; g__; s__
E. e. picta	5.85754e-06	New.CleanUp.ReferenceOTU193672	k__Bacteria; p__Proteobacteria; c__Alphaproteobacteria; o__Rhizobiales
E. e. picta	5.85754e-06	20266	k__Bacteria; p__Proteobacteria; c__Deltaproteobacteria; o__Bdellovibrionales; f__Bdellovibrionaceae; g__Bdellovibrio; s__
E. e. picta	3.90503e-06	New.CleanUp.ReferenceOTU205119	k__Bacteria; p__FBP; c__; o__; f__; g__; s__
E. e. picta	3.90503e-06	211201	k__Bacteria; p__Acidobacteria; c__Acidobacteriia; o__Acidobacteriales; f__Koribacteraceae; g__; s__
E. e. picta	1.95251e-06	1115572	k__Bacteria; p__Bacteroidetes; c__Flavobacteriia; o__Flavobacteriales; f__Flavobacteriaceae; g__Flavobacterium; s__
E. e. picta	1.95251e-06	New.ReferenceOTU1045	k__Bacteria; p__Chlamydiae; c__Chlamydiia; o__Chlamydiales; f__Parachlamydiaceae; g__Parachlamydia
E. e. picta	1.95251e-06	1128107	k__Bacteria; p__WS3; c__PRR-12; o__Sediment-1; f__PRR-10; g__; s__
E. e. picta	1.95251e-06	New.CleanUp.ReferenceOTU16081	k__Bacteria; p__Verrucomicrobia; c__[Pedosphaerae]; o__[Pedosphaerales]; f__; g__; s__
E. e. southern platensis	0.00134351	New.CleanUp.ReferenceOTU92611	k__Bacteria; p__Proteobacteria; c__Gammaproteobacteria; o__Legionellales; f__Coxiellaceae; g__; s__
E. e. southern platensis	0.000520955	225556	k__Bacteria; p__AD3; c__ABS-6; o__; f__; g__; s__
E. e. southern platensis	0.000178221	New.CleanUp.ReferenceOTU124890	k__Bacteria; p__Fibrobacteres; c__Fibrobacteria; o__258ds10; f__; g__; s__
E. e. southern platensis	0.000123384	New.CleanUp.ReferenceOTU224168	Unassigned
E. e. southern platensis	0.000123384	New.CleanUp.ReferenceOTU90644	k__Bacteria; p__Planctomycetes; c__Planctomycetia; o__Pirellulales; f__Pirellulaceae; g__A17; s__
E. e. southern platensis	0.000109675	213892	k__Bacteria; p__Bacteroidetes; c__[Saprospirae]; o__[Saprospirales]; f__Chitinophagaceae; g__; s__
E. e. southern platensis	9.59653e-05	524353	k__Bacteria; p__Planctomycetes; c__Phycisphaerae; o__WD2101; f__; g__; s__
E. e. southern platensis	8.2256e-05	New.CleanUp.ReferenceOTU148384	k__Bacteria; p__Proteobacteria; c__Alphaproteobacteria; o__Rhodobacterales; f__Hyphomonadaceae; g__; s__
E. e. southern platensis	8.2256e-05	New.CleanUp.ReferenceOTU143165	k__Bacteria; p__Acidobacteria; c__[Chloracidobacteria]; o__11-24; f__; g__; s__
E. e. southern platensis	8.2256e-05	102892	k__Bacteria; p__Proteobacteria; c__Deltaproteobacteria; o__Syntrophobacterales; f__Syntrophobacteraceae; g__; s__
E. e. southern platensis	6.85467e-05	New.ReferenceOTU1177	k__Bacteria; p__Proteobacteria; c__Deltaproteobacteria; o__Bdellovibrionales; f__Bdellovibrionaceae; g__Bdellovibrio; s__
E. e. southern platensis	6.85467e-05	New.CleanUp.ReferenceOTU114973	k__Bacteria; p__Verrucomicrobia; c__[Spartobacteria]; o__[Chthoniobacterales]; f__[Chthoniobacteraceae]; g__DA101; s__
E. e. southern platensis	6.85467e-05	New.CleanUp.ReferenceOTU1893	k__Bacteria; p__Actinobacteria; c__MB-A2-108; o__0319-7L14; f__; g__; s__
E. e. southern platensis	4.1128e-05	New.CleanUp.ReferenceOTU124114	k__Bacteria; p__Proteobacteria; c__Deltaproteobacteria; o__Myxococcales; f__Myxococcaceae; g__; s__
E. e. southern platensis	4.1128e-05	226012	k__Bacteria; p__Proteobacteria; c__Alphaproteobacteria; o__Rhodospirillales; f__Rhodospirillaceae; g__; s__
E. e. southern platensis	4.1128e-05	New.ReferenceOTU1044	k__Bacteria; p__Planctomycetes; c__Phycisphaerae; o__WD2101; f__; g__; s__
E. e. southern platensis	4.1128e-05	New.CleanUp.ReferenceOTU32685	k__Bacteria; p__Verrucomicrobia; c__[Methylacidiphilae]; o__S-BQ2-57; f__; g__; s__
E. e. southern platensis	4.1128e-05	217594	k__Bacteria; p__Verrucomicrobia; c__[Spartobacteria]; o__[Chthoniobacterales]; f__[Chthoniobacteraceae]; g__DA101; s__
E. e. southern platensis	4.1128e-05	New.ReferenceOTU838	k__Bacteria; p__Cyanobacteria; c__4C0d-2; o__MLE1-12; f__; g__; s__
E. e. southern platensis	4.1128e-05	New.CleanUp.ReferenceOTU82796	k__Bacteria; p__Planctomycetes; c__Phycisphaerae; o__WD2101; f__; g__; s__
E. e. southern platensis	2.74187e-05	New.CleanUp.ReferenceOTU71242	k__Bacteria; p__Verrucomicrobia; c__[Spartobacteria]; o__[Chthoniobacterales]; f__[Chthoniobacteraceae]; g__DA101; s__
E. e. southern platensis	2.74187e-05	4325371	k__Bacteria; p__Acidobacteria; c__RB25; o__; f__; g__; s__
E. e. southern platensis	2.74187e-05	819893	k__Bacteria; p__Proteobacteria; c__Betaproteobacteria; o__SC-I-84; f__; g__; s__
E. e. southern platensis	2.74187e-05	New.CleanUp.ReferenceOTU198599	k__Bacteria; p__Acidobacteria; c__Acidobacteria-6; o__iii1-15; f__RB40; g__; s__
E. e. southern platensis	1.37093e-05	New.CleanUp.ReferenceOTU50415	k__Bacteria; p__Gemmatimonadetes; c__Gemmatimonadetes; o__; f__; g__; s__
E. e. southern platensis	1.37093e-05	New.ReferenceOTU241	k__Bacteria; p__Planctomycetes; c__Planctomycetia; o__Pirellulales; f__Pirellulaceae; g__; s__
E. e. southern platensis	1.37093e-05	New.CleanUp.ReferenceOTU168384	k__Bacteria; p__Bacteroidetes; c__[Saprospirae]; o__[Saprospirales]; f__Chitinophagaceae; g__; s__
E. e. southern platensis	1.37093e-05	4302248	k__Bacteria; p__Proteobacteria; c__Deltaproteobacteria; o__Syntrophobacterales; f__Syntrophobacteraceae; g__; s__
E. e. southern platensis	1.37093e-05	556144	k__Bacteria; p__Planctomycetes; c__Phycisphaerae; o__WD2101; f__; g__; s__
E. e. southern platensis	1.37093e-05	New.CleanUp.ReferenceOTU94099	k__Bacteria; p__Gemmatimonadetes; c__Gemmatimonadetes; o__KD8-87; f__; g__; s__
E. e. southern platensis	1.37093e-05	New.CleanUp.ReferenceOTU142201	k__Bacteria; p__Proteobacteria; c__Betaproteobacteria; o__SC-I-84; f__; g__; s__
E. e. xanthoptica [1]	0.00037256	New.CleanUp.ReferenceOTU58567	k__Bacteria; p__Proteobacteria; c__Gammaproteobacteria; o__Legionellales; f__Coxiellaceae; g__; s__
E. e. xanthoptica [1]	0.000334175	New.CleanUp.ReferenceOTU196608	k__Bacteria; p__Bacteroidetes; c__Cytophagia; o__Cytophagales; f__Cytophagaceae; g__; s__
E. e. xanthoptica [1]	0.000241599	New.CleanUp.ReferenceOTU75223	k__Bacteria; p__Bacteroidetes; c__Flavobacteriia; o__Flavobacteriales; f__Cryomorphaceae; g__Fluviicola; s__
E. e. xanthoptica [1]	0.000184022	New.CleanUp.ReferenceOTU214899	k__Bacteria; p__Proteobacteria; c__Alphaproteobacteria; o__Rickettsiales; f__; g__; s__
E. e. xanthoptica [1]	0.000171603	889549	k__Bacteria; p__Bacteroidetes; c__[Saprospirae]; o__[Saprospirales]; f__Chitinophagaceae; g__; s__
E. e. xanthoptica [1]	0.000161443	New.ReferenceOTU1090	k__Bacteria; p__Planctomycetes; c__Phycisphaerae; o__WD2101; f__; g__; s__
E. e. xanthoptica [1]	0.00015354	1134925	k__Bacteria; p__Bacteroidetes; c__Cytophagia; o__Cytophagales; f__Cytophagaceae; g__; s__
E. e. xanthoptica [1]	0.000144508	864067	k__Bacteria; p__Planctomycetes; c__Phycisphaerae; o__WD2101; f__; g__; s__
E. e. xanthoptica [1]	0.000144508	New.CleanUp.ReferenceOTU4729	k__Bacteria; p__Gemmatimonadetes; c__Gemm-3; o__; f__; g__; s__
E. e. xanthoptica [1]	0.000133218	New.CleanUp.ReferenceOTU160328	k__Bacteria; p__Cyanobacteria; c__Chloroplast; o__Chlorophyta; f__; g__; s__
E. e. xanthoptica [1]	0.000129831	14633	k__Bacteria; p__Firmicutes; c__Bacilli; o__Bacillales; f__Planococcaceae; g__Sporosarcina; s__
E. e. xanthoptica [1]	0.000128702	New.CleanUp.ReferenceOTU9645	k__Bacteria; p__Bacteroidetes; c__Flavobacteriia; o__Flavobacteriales; f__Flavobacteriaceae; g__Flavobacterium; s__
E. e. xanthoptica [1]	0.000127573	210767	k__Bacteria; p__Cyanobacteria; c__Chloroplast; o__Stramenopiles; f__; g__; s__
E. e. xanthoptica [1]	0.000127573	New.CleanUp.ReferenceOTU42473	k__Bacteria; p__Bacteroidetes; c__[Saprospirae]; o__[Saprospirales]; f__Chitinophagaceae; g__; s__
E. e. xanthoptica [1]	0.000127573	New.CleanUp.ReferenceOTU124706	k__Bacteria; p__Bacteroidetes; c__Sphingobacteriia; o__Sphingobacteriales; f__; g__; s__
E. e. xanthoptica [1]	0.000126445	New.ReferenceOTU221	k__Bacteria; p__Planctomycetes; c__Phycisphaerae; o__WD2101; f__; g__; s__
E. e. xanthoptica [1]	0.000121929	New.CleanUp.ReferenceOTU227534	k__Bacteria; p__Proteobacteria; c__Betaproteobacteria; o__Burkholderiales; f__Alcaligenaceae; g__Achromobacter; s__
E. e. xanthoptica [1]	0.000119671	New.CleanUp.ReferenceOTU77387	k__Bacteria; p__Proteobacteria; c__Alphaproteobacteria; o__; f__; g__; s__
E. e. xanthoptica [1]	0.000116284	New.CleanUp.ReferenceOTU59433	k__Bacteria; p__Planctomycetes; c__Phycisphaerae; o__WD2101; f__; g__; s__
E. e. xanthoptica [1]	0.000116284	New.CleanUp.ReferenceOTU128165	k__Bacteria; p__Acidobacteria; c__Acidobacteria-6; o__iii1-15; f__; g__; s__
E. e. xanthoptica [1]	0.000115155	New.CleanUp.ReferenceOTU187259	k__Bacteria; p__Verrucomicrobia; c__[Methylacidiphilae]; o__Methylacidiphilales; f__; g__; s__
E. e. xanthoptica [1]	0.000114026	New.CleanUp.ReferenceOTU76182	k__Bacteria; p__Bacteroidetes; c__Bacteroidia; o__Bacteroidales; f__Porphyromonadaceae; g__Parabacteroides; s__gordonii
E. e. xanthoptica [1]	0.000110639	974905	k__Bacteria; p__Bacteroidetes; c__Cytophagia; o__Cytophagales; f__Cytophagaceae; g__; s__
E. e. xanthoptica [1]	0.00010951	235904	k__Bacteria; p__Bacteroidetes; c__[Saprospirae]; o__[Saprospirales]; f__Chitinophagaceae; g__; s__
E. e. xanthoptica [1]	0.000102736	New.CleanUp.ReferenceOTU18245	k__Bacteria; p__TM7; c__TM7-1; o__; f__; g__; s__
E. e. xanthoptica [1]	9.93493e-05	New.CleanUp.ReferenceOTU171689	k__Bacteria; p__Proteobacteria; c__Betaproteobacteria; o__Procabacteriales; f__Procabacteriaceae; g__; s__
E. e. xanthoptica [1]	9.93493e-05	1013943	k__Bacteria; p__Bacteroidetes; c__Flavobacteriia; o__Flavobacteriales; f__Flavobacteriaceae; g__; s__
E. e. xanthoptica [1]	9.48334e-05	New.ReferenceOTU441	k__Bacteria; p__Acidobacteria; c__Acidobacteria-6; o__iii1-15; f__mb2424; g__; s__
E. e. xanthoptica [1]	9.48334e-05	New.CleanUp.ReferenceOTU177921	k__Bacteria; p__Proteobacteria; c__Betaproteobacteria; o__Neisseriales; f__Neisseriaceae; g__Chromobacterium; s__
E. e. xanthoptica [1]	9.03175e-05	1753826	k__Bacteria; p__Acidobacteria; c__Acidobacteria-6; o__iii1-15; f__mb2424; g__; s__
E. e. xanthoptica [1]	8.91885e-05	New.CleanUp.ReferenceOTU160305	k__Bacteria; p__Chloroflexi; c__Anaerolineae; o__Caldilineales; f__Caldilineaceae; g__Caldilinea; s__
E. e. xanthoptica [1]	8.24147e-05	112886	k__Bacteria; p__Bacteroidetes; c__[Saprospirae]; o__[Saprospirales]; f__Chitinophagaceae; g__; s__
E. e. xanthoptica [1]	7.90278e-05	4344055	k__Bacteria; p__Proteobacteria; c__Alphaproteobacteria; o__Rhodospirillales; f__Acetobacteraceae; g__; s__
E. e. xanthoptica [1]	7.45119e-05	New.ReferenceOTU588	k__Bacteria; p__Proteobacteria; c__Betaproteobacteria; o__Burkholderiales; f__Burkholderiaceae; g__Burkholderia; s__
E. e. xanthoptica [1]	7.3383e-05	New.CleanUp.ReferenceOTU150382	k__Bacteria; p__Proteobacteria; c__Gammaproteobacteria; o__Xanthomonadales; f__Sinobacteraceae; g__; s__
E. e. xanthoptica [1]	7.2254e-05	New.CleanUp.ReferenceOTU110265	k__Bacteria; p__Bacteroidetes; c__Sphingobacteriia; o__Sphingobacteriales; f__Sphingobacteriaceae; g__; s__
E. e. xanthoptica [1]	7.1125e-05	871230	k__Bacteria; p__Actinobacteria; c__Thermoleophilia; o__Gaiellales; f__AK1AB1_02E; g__; s__
E. e. xanthoptica [1]	6.88671e-05	947308	k__Bacteria; p__Proteobacteria; c__Gammaproteobacteria; o__Xanthomonadales; f__Xanthomonadaceae; g__; s__
E. e. xanthoptica [1]	6.77381e-05	1119107	k__Bacteria; p__Proteobacteria; c__Alphaproteobacteria; o__Rhodospirillales; f__Rhodospirillaceae; g__; s__
E. e. xanthoptica [1]	6.66092e-05	131337	k__Bacteria; p__Proteobacteria; c__Gammaproteobacteria; o__Xanthomonadales; f__Sinobacteraceae; g__; s__
E. e. xanthoptica [1]	6.54802e-05	New.CleanUp.ReferenceOTU204309	k__Bacteria; p__Bacteroidetes; c__Cytophagia; o__Cytophagales; f__; g__; s__
E. e. xanthoptica [1]	6.54802e-05	New.CleanUp.ReferenceOTU1191	k__Bacteria; p__Planctomycetes; c__Phycisphaerae; o__WD2101; f__; g__; s__
E. e. xanthoptica [1]	6.43512e-05	New.CleanUp.ReferenceOTU198139	k__Bacteria; p__Bacteroidetes; c__Sphingobacteriia; o__Sphingobacteriales; f__; g__; s__
E. e. xanthoptica [1]	5.98354e-05	New.CleanUp.ReferenceOTU83599	k__Bacteria; p__Bacteroidetes; c__Flavobacteriia; o__Flavobacteriales; f__Flavobacteriaceae; g__Flavobacterium; s__
E. e. xanthoptica [1]	5.98354e-05	New.CleanUp.ReferenceOTU120753	k__Bacteria; p__Acidobacteria; c__Acidobacteria-6; o__iii1-15; f__; g__; s__
E. e. xanthoptica [1]	5.87064e-05	New.CleanUp.ReferenceOTU160650	k__Bacteria; p__Acidobacteria; c__Acidobacteria-6; o__iii1-15; f__; g__; s__
E. e. xanthoptica [1]	5.87064e-05	813938	k__Bacteria; p__Proteobacteria; c__Alphaproteobacteria; o__Sphingomonadales; f__Sphingomonadaceae; g__Kaistobacter; s__
E. e. xanthoptica [1]	5.75774e-05	New.CleanUp.ReferenceOTU167013	k__Bacteria; p__Proteobacteria; c__Gammaproteobacteria; o__Xanthomonadales; f__Xanthomonadaceae; g__; s__
E. e. xanthoptica [1]	5.53195e-05	New.CleanUp.ReferenceOTU76316	k__Bacteria; p__Verrucomicrobia; c__[Methylacidiphilae]; o__Methylacidiphilales; f__; g__; s__
E. e. xanthoptica [1]	5.30615e-05	937954	k__Bacteria; p__Bacteroidetes; c__[Saprospirae]; o__[Saprospirales]; f__Chitinophagaceae; g__; s__
E. e. xanthoptica [1]	5.19326e-05	New.CleanUp.ReferenceOTU9267	k__Bacteria; p__Proteobacteria; c__Betaproteobacteria; o__SC-I-84; f__; g__; s__
E. e. xanthoptica [1]	4.96746e-05	322136	k__Bacteria; p__Firmicutes; c__Bacilli; o__Bacillales; f__Bacillaceae; g__Bacillus; s__thermoamylovorans
E. e. xanthoptica [1]	4.96746e-05	1109141	k__Bacteria; p__Actinobacteria; c__Actinobacteria; o__Actinomycetales; f__Nocardioidaceae; g__; s__
E. e. xanthoptica [1]	4.85457e-05	New.CleanUp.ReferenceOTU149488	k__Bacteria; p__Bacteroidetes; c__[Saprospirae]; o__[Saprospirales]; f__Chitinophagaceae; g__; s__
E. e. xanthoptica [1]	4.62877e-05	New.ReferenceOTU869	k__Bacteria; p__Acidobacteria; c__Sva0725; o__Sva0725; f__; g__; s__
E. e. xanthoptica [1]	4.51588e-05	589772	k__Bacteria; p__Armatimonadetes; c__Armatimonadia; o__Armatimonadales; f__Armatimonadaceae; g__; s__
E. e. xanthoptica [1]	4.29008e-05	New.CleanUp.ReferenceOTU135609	k__Bacteria; p__Verrucomicrobia; c__[Spartobacteria]; o__[Chthoniobacterales]; f__[Chthoniobacteraceae]; g__DA101; s__
E. e. xanthoptica [1]	3.83849e-05	New.ReferenceOTU1006	k__Bacteria; p__Acidobacteria; c__Acidobacteria-6; o__iii1-15; f__RB40; g__; s__
E. e. xanthoptica [1]	3.7256e-05	4348101	k__Bacteria; p__Proteobacteria; c__Alphaproteobacteria; o__Rhodobacterales; f__Rhodobacteraceae; g__Rubellimicrobium; s__
E. e. xanthoptica [1]	3.7256e-05	1110625	k__Bacteria; p__Actinobacteria; c__Thermoleophilia; o__Solirubrobacterales; f__; g__; s__
E. e. xanthoptica [1]	3.6127e-05	570552	k__Bacteria; p__Actinobacteria; c__Actinobacteria; o__Actinomycetales; f__Microbacteriaceae; g__Agromyces; s__
E. e. xanthoptica [1]	3.4998e-05	851031	k__Bacteria; p__Firmicutes; c__Bacilli; o__Bacillales; f__Planococcaceae; g__Sporosarcina; s__
E. e. xanthoptica [1]	3.38691e-05	165771	k__Bacteria; p__Proteobacteria; c__Alphaproteobacteria; o__Caulobacterales; f__Caulobacteraceae; g__Arthrospira; s__
E. e. xanthoptica [1]	3.27401e-05	New.CleanUp.ReferenceOTU183429	k__Bacteria; p__Gemmatimonadetes; c__Gemmatimonadetes; o__Ellin5290; f__; g__; s__
E. e. xanthoptica [1]	3.27401e-05	New.CleanUp.ReferenceOTU16147	k__Bacteria; p__Bacteroidetes; c__Cytophagia; o__Cytophagales; f__Cytophagaceae; g__; s__
E. e. xanthoptica [1]	3.16111e-05	New.ReferenceOTU1346	k__Bacteria; p__Proteobacteria; c__Betaproteobacteria; o__SC-I-84; f__; g__; s__
E. e. xanthoptica [1]	3.16111e-05	New.CleanUp.ReferenceOTU65823	k__Bacteria; p__Proteobacteria; c__Betaproteobacteria; o__SC-I-84; f__; g__; s__
E. e. xanthoptica [1]	3.04822e-05	368218	k__Bacteria; p__Actinobacteria; c__Thermoleophilia; o__Gaiellales; f__Gaiellaceae; g__; s__
E. e. xanthoptica [1]	3.04822e-05	548184	k__Bacteria; p__Bacteroidetes; c__Sphingobacteriia; o__Sphingobacteriales; f__Sphingobacteriaceae; g__; s__
E. e. xanthoptica [1]	2.82242e-05	New.ReferenceOTU78	k__Bacteria; p__Bacteroidetes; c__Sphingobacteriia; o__Sphingobacteriales; f__; g__; s__
E. e. xanthoptica [1]	2.70953e-05	590356	k__Bacteria; p__Proteobacteria; c__Deltaproteobacteria; o__Myxococcales; f__; g__; s__
E. e. xanthoptica [1]	2.70953e-05	New.CleanUp.ReferenceOTU131034	k__Bacteria; p__TM7; c__TM7-1; o__; f__; g__; s__
E. e. xanthoptica [1]	2.70953e-05	New.CleanUp.ReferenceOTU167187	k__Bacteria; p__Planctomycetes; c__Planctomycetia; o__Pirellulales; f__Pirellulaceae; g__; s__
E. e. xanthoptica [1]	2.70953e-05	546546	k__Bacteria; p__Proteobacteria; c__Gammaproteobacteria; o__Aeromonadales; f__Aeromonadaceae; g__; s__
E. e. xanthoptica [1]	2.59663e-05	4416962	k__Bacteria; p__Bacteroidetes; c__[Saprospirae]; o__[Saprospirales]; f__Chitinophagaceae; g__; s__
E. e. xanthoptica [1]	2.59663e-05	New.ReferenceOTU285	k__Bacteria; p__Acidobacteria; c__Acidobacteria-6; o__CCU21; f__; g__; s__
E. e. xanthoptica [1]	2.59663e-05	New.CleanUp.ReferenceOTU225608	k__Bacteria; p__Planctomycetes; c__Phycisphaerae; o__WD2101; f__; g__; s__
E. e. xanthoptica [1]	2.48373e-05	New.CleanUp.ReferenceOTU19033	k__Bacteria; p__Bacteroidetes; c__Cytophagia; o__Cytophagales; f__Cytophagaceae; g__; s__
E. e. xanthoptica [1]	2.37083e-05	884613	k__Bacteria; p__Actinobacteria; c__Actinobacteria; o__Actinomycetales; f__Nocardioidaceae; g__; s__
E. e. xanthoptica [1]	2.37083e-05	4358701	k__Bacteria; p__Bacteroidetes; c__Cytophagia; o__Cytophagales; f__Cytophagaceae; g__Adhaeribacter; s__
E. e. xanthoptica [1]	2.37083e-05	3359685	k__Bacteria; p__Actinobacteria; c__Actinobacteria; o__Actinomycetales; f__Microbacteriaceae; g__Cryocola; s__
E. e. xanthoptica [1]	2.25794e-05	New.CleanUp.ReferenceOTU31738	k__Bacteria; p__Planctomycetes; c__Phycisphaerae; o__WD2101; f__; g__; s__
E. e. xanthoptica [1]	2.03214e-05	1118729	k__Bacteria; p__Bacteroidetes; c__Cytophagia; o__Cytophagales; f__Cytophagaceae; g__; s__
E. e. xanthoptica [1]	2.03214e-05	591684	k__Bacteria; p__Bacteroidetes; c__Flavobacteriia; o__Flavobacteriales; f__Cryomorphaceae; g__; s__
E. e. xanthoptica [1]	2.03214e-05	New.ReferenceOTU281	k__Bacteria; p__Proteobacteria; c__Deltaproteobacteria; o__Bdellovibrionales; f__Bacteriovoracaceae; g__; s__
E. e. xanthoptica [1]	2.03214e-05	New.CleanUp.ReferenceOTU166384	k__Bacteria; p__Proteobacteria; c__Deltaproteobacteria; o__Bdellovibrionales; f__Bacteriovoracaceae; g__; s__
E. e. xanthoptica [1]	2.03214e-05	New.CleanUp.ReferenceOTU133584	k__Bacteria; p__Planctomycetes; c__Planctomycetia; o__Gemmatales; f__Gemmataceae; g__; s__
E. e. xanthoptica [1]	1.91925e-05	4424963	k__Bacteria; p__Proteobacteria; c__Gammaproteobacteria; o__Xanthomonadales; f__Sinobacteraceae; g__; s__
E. e. xanthoptica [1]	1.80635e-05	256046	k__Bacteria; p__Bacteroidetes; c__Flavobacteriia; o__Flavobacteriales; f__Flavobacteriaceae; g__Flavobacterium; s__
E. e. xanthoptica [1]	1.69345e-05	555945	k__Bacteria; p__Firmicutes; c__Clostridia; o__Clostridiales; f__Clostridiaceae
E. e. xanthoptica [1]	1.69345e-05	4350690	k__Bacteria; p__Bacteroidetes; c__Cytophagia; o__Cytophagales; f__Cytophagaceae; g__; s__
E. e. xanthoptica [1]	1.58056e-05	New.CleanUp.ReferenceOTU165309	k__Bacteria; p__Verrucomicrobia; c__Verrucomicrobiae; o__Verrucomicrobiales; f__Verrucomicrobiaceae; g__; s__
E. e. xanthoptica [1]	1.58056e-05	369705	k__Bacteria; p__Firmicutes; c__Bacilli; o__Bacillales; f__Staphylococcaceae; g__Jeotgalicoccus; s__
E. e. xanthoptica [1]	1.46766e-05	New.CleanUp.ReferenceOTU217695	k__Bacteria; p__TM7; c__TM7-3; o__; f__; g__; s__
E. e. xanthoptica [1]	1.46766e-05	4365595	k__Bacteria; p__BRC1; c__PRR-11; o__; f__; g__; s__
E. e. xanthoptica [1]	1.35476e-05	New.CleanUp.ReferenceOTU127181	k__Bacteria; p__Bacteroidetes; c__Flavobacteriia; o__Flavobacteriales; f__Flavobacteriaceae; g__Flavobacterium; s__
E. e. xanthoptica [1]	1.35476e-05	3954599	k__Bacteria; p__Acidobacteria; c__Solibacteres; o__Solibacterales; f__; g__; s__
E. e. xanthoptica [1]	1.24187e-05	New.CleanUp.ReferenceOTU19630	k__Bacteria; p__Proteobacteria; c__Gammaproteobacteria; o__Xanthomonadales; f__Xanthomonadaceae
E. e. xanthoptica [1]	1.01607e-05	New.ReferenceOTU629	k__Bacteria; p__Proteobacteria; c__Deltaproteobacteria; o__Myxococcales; f__OM27; g__; s__
E. e. xanthoptica [1]	1.01607e-05	New.CleanUp.ReferenceOTU9723	k__Bacteria; p__Actinobacteria; c__Actinobacteria; o__Actinomycetales; f__Nakamurellaceae; g__; s__
E. e. xanthoptica [1]	1.01607e-05	New.CleanUp.ReferenceOTU206326	k__Bacteria; p__Actinobacteria; c__Actinobacteria; o__Actinomycetales; f__Nocardioidaceae; g__; s__
E. e. xanthoptica [1]	9.03175e-06	1002759	k__Bacteria; p__Planctomycetes; c__Phycisphaerae; o__WD2101; f__; g__; s__
E. e. xanthoptica [1]	9.03175e-06	4351683	k__Bacteria; p__Gemmatimonadetes; c__Gemm-1; o__; f__; g__; s__
E. e. xanthoptica [1]	9.03175e-06	New.CleanUp.ReferenceOTU57674	k__Bacteria; p__Acidobacteria; c__Acidobacteria-6; o__iii1-15; f__; g__; s__
E. e. xanthoptica [1]	7.90278e-06	New.CleanUp.ReferenceOTU122479	k__Bacteria; p__Acidobacteria; c__Acidobacteria-6; o__iii1-15; f__RB40; g__; s__
E. e. xanthoptica [1]	7.90278e-06	New.CleanUp.ReferenceOTU32051	k__Bacteria; p__Acidobacteria; c__iii1-8; o__DS-18; f__; g__; s__
E. e. xanthoptica [1]	7.90278e-06	New.CleanUp.ReferenceOTU40639	k__Bacteria; p__Proteobacteria; c__Gammaproteobacteria; o__Legionellales; f__Coxiellaceae; g__; s__
E. e. xanthoptica [1]	6.77381e-06	New.ReferenceOTU420	k__Bacteria; p__Bacteroidetes; c__Sphingobacteriia; o__Sphingobacteriales; f__Sphingobacteriaceae; g__; s__
E. e. xanthoptica [1]	6.77381e-06	New.CleanUp.ReferenceOTU80552	k__Bacteria; p__Chloroflexi; c__Anaerolineae; o__SBR1031; f__A4b; g__; s__
E. e. xanthoptica [1]	6.77381e-06	416173	k__Bacteria; p__Planctomycetes; c__OM190; o__CL500-15; f__; g__; s__
E. e. xanthoptica [1]	5.64484e-06	New.CleanUp.ReferenceOTU160472	k__Bacteria; p__Bacteroidetes; c__Flavobacteriia; o__Flavobacteriales; f__Flavobacteriaceae; g__Flavobacterium; s__
E. e. xanthoptica [1]	5.64484e-06	834366	k__Bacteria; p__Proteobacteria; c__Alphaproteobacteria; o__Rhodobacterales; f__Rhodobacteraceae; g__Rhodobacter; s__
E. e. xanthoptica [1]	4.51588e-06	New.CleanUp.ReferenceOTU113757	k__Bacteria; p__Proteobacteria; c__Alphaproteobacteria; o__Caulobacterales; f__Caulobacteraceae; g__Phenylobacterium; s__
E. e. xanthoptica [1]	4.51588e-06	New.CleanUp.ReferenceOTU74224	Unassigned
E. e. xanthoptica [1]	4.51588e-06	New.ReferenceOTU454	k__Bacteria; p__Bacteroidetes; c__[Saprospirae]; o__[Saprospirales]; f__Chitinophagaceae; g__; s__
E. e. xanthoptica [1]	4.51588e-06	New.CleanUp.ReferenceOTU80014	k__Bacteria; p__Acidobacteria; c__Acidobacteria-6; o__iii1-15; f__mb2424; g__; s__
E. e. xanthoptica [1]	3.38691e-06	New.ReferenceOTU1131	k__Bacteria; p__Bacteroidetes; c__Cytophagia; o__Cytophagales; f__Cytophagaceae; g__; s__
E. e. xanthoptica [1]	3.38691e-06	New.ReferenceOTU293	k__Bacteria; p__Proteobacteria; c__Gammaproteobacteria; o__Alteromonadales; f__Alteromonadaceae; g__Cellvibrio; s__
E. e. xanthoptica [1]	3.38691e-06	563957	k__Bacteria; p__Proteobacteria; c__Alphaproteobacteria; o__Rhizobiales; f__Rhizobiaceae; g__Agrobacterium; s__
E. e. xanthoptica [1]	3.38691e-06	593400	k__Bacteria; p__Acidobacteria; c__[Chloracidobacteria]; o__RB41; f__Ellin6075; g__; s__
E. e. xanthoptica [1]	3.38691e-06	1070143	k__Bacteria; p__Proteobacteria; c__Deltaproteobacteria; o__Myxococcales; f__; g__; s__
E. e. xanthoptica [1]	3.38691e-06	New.CleanUp.ReferenceOTU33436	k__Bacteria; p__Bacteroidetes; c__Sphingobacteriia; o__Sphingobacteriales; f__; g__; s__
E. e. xanthoptica [1]	3.38691e-06	832540	k__Bacteria; p__Bacteroidetes; c__[Saprospirae]; o__[Saprospirales]; f__Chitinophagaceae; g__; s__
E. e. xanthoptica [1]	3.38691e-06	606989	k__Bacteria; p__Proteobacteria; c__Gammaproteobacteria; o__Xanthomonadales; f__Xanthomonadaceae; g__Lysobacter
E. e. xanthoptica [1]	3.38691e-06	New.CleanUp.ReferenceOTU140863	k__Bacteria; p__Proteobacteria; c__Gammaproteobacteria; o__Thiotrichales; f__Piscirickettsiaceae; g__; s__
E. e. xanthoptica [1]	3.38691e-06	New.CleanUp.ReferenceOTU11824	k__Bacteria; p__Proteobacteria; c__Gammaproteobacteria; o__Legionellales; f__Coxiellaceae; g__Aquicella; s__
E. e. xanthoptica [1]	2.25794e-06	219538	k__Bacteria; p__TM7; c__TM7-3; o__EW055; f__; g__; s__
E. e. xanthoptica [1]	2.25794e-06	974238	k__Bacteria; p__Proteobacteria; c__Deltaproteobacteria; o__Myxococcales; f__Haliangiaceae; g__; s__
E. e. xanthoptica [1]	2.25794e-06	New.CleanUp.ReferenceOTU107974	k__Bacteria; p__Bacteroidetes; c__Flavobacteriia; o__Flavobacteriales; f__Flavobacteriaceae; g__Flavobacterium; s__
E. e. xanthoptica [1]	2.25794e-06	New.ReferenceOTU1432	k__Bacteria; p__Proteobacteria; c__Alphaproteobacteria; o__; f__; g__; s__
E. e. xanthoptica [1]	2.25794e-06	109694	k__Bacteria; p__Acidobacteria; c__Acidobacteriia; o__Acidobacteriales; f__Koribacteraceae; g__; s__
E. e. xanthoptica [1]	2.25794e-06	New.ReferenceOTU97	k__Bacteria; p__WS3; c__PRR-12; o__Sediment-1; f__PRR-10; g__; s__
E. e. xanthoptica [1]	2.25794e-06	New.CleanUp.ReferenceOTU94829	k__Bacteria; p__Proteobacteria; c__Deltaproteobacteria; o__Bdellovibrionales; f__Bdellovibrionaceae; g__Bdellovibrio; s__
E. e. xanthoptica [1]	2.25794e-06	New.CleanUp.ReferenceOTU9193	k__Bacteria; p__Proteobacteria; c__Betaproteobacteria; o__MND1; f__; g__; s__
E. e. xanthoptica [1]	2.25794e-06	106310	k__Bacteria; p__Proteobacteria; c__Betaproteobacteria; o__Burkholderiales; f__Oxalobacteraceae; g__; s__
E. e. xanthoptica [1]	2.25794e-06	New.CleanUp.ReferenceOTU160400	k__Bacteria; p__Proteobacteria; c__Deltaproteobacteria; o__; f__; g__; s__
E. e. xanthoptica [1]	1.12897e-06	New.ReferenceOTU395	k__Bacteria; p__Proteobacteria; c__Betaproteobacteria; o__Burkholderiales; f__Alcaligenaceae; g__Achromobacter; s__
E. e. xanthoptica [1]	1.12897e-06	New.CleanUp.ReferenceOTU127855	k__Bacteria; p__Proteobacteria; c__Gammaproteobacteria; o__Pseudomonadales; f__Pseudomonadaceae; g__Pseudomonas
E. e. xanthoptica [1]	1.12897e-06	4308576	k__Bacteria; p__Verrucomicrobia; c__[Pedosphaerae]; o__[Pedosphaerales]; f__Ellin517; g__; s__
E. e. xanthoptica [1]	1.12897e-06	New.CleanUp.ReferenceOTU54990	k__Bacteria; p__TM7; c__; o__; f__; g__; s__
E. e. xanthoptica [1]	1.12897e-06	740831	k__Bacteria; p__Proteobacteria; c__Gammaproteobacteria; o__Xanthomonadales; f__Xanthomonadaceae; g__; s__
E. e. xanthoptica [1]	1.12897e-06	New.CleanUp.ReferenceOTU102561	k__Bacteria; p__Proteobacteria; c__Deltaproteobacteria; o__Spirobacillales; f__; g__; s__
E. e. xanthoptica [1]	1.12897e-06	249391	k__Bacteria; p__Bacteroidetes; c__Cytophagia; o__Cytophagales; f__Cytophagaceae; g__Adhaeribacter; s__
E. e. xanthoptica [1]	1.12897e-06	4374559	k__Bacteria; p__Planctomycetes; c__Planctomycetia; o__Pirellulales; f__Pirellulaceae; g__Pirellula; s__
E. e. xanthoptica [1]	1.12897e-06	New.CleanUp.ReferenceOTU202426	Unassigned
E. e. xanthoptica [1]	1.12897e-06	4382605	k__Bacteria; p__Bacteroidetes; c__[Saprospirae]; o__[Saprospirales]; f__Chitinophagaceae; g__; s__
E. e. xanthoptica [1]	1.12897e-06	681669	k__Bacteria; p__Proteobacteria; c__Deltaproteobacteria; o__NB1-j; f__MND4; g__; s__
E. e. xanthoptica [1]	1.12897e-06	106749	k__Bacteria; p__Bacteroidetes; c__Flavobacteriia; o__Flavobacteriales; f__[Weeksellaceae]; g__Chryseobacterium; s__
E. e. xanthoptica [1]	1.12897e-06	569456	k__Bacteria; p__Proteobacteria; c__Gammaproteobacteria; o__Xanthomonadales; f__Xanthomonadaceae; g__Pseudoxanthomonas; s__mexicana
E. e. xanthoptica [1]	1.12897e-06	New.ReferenceOTU823	k__Bacteria; p__Bacteroidetes; c__Flavobacteriia; o__Flavobacteriales; f__Flavobacteriaceae; g__Flavobacterium; s__
E. e. xanthoptica [1]	1.12897e-06	New.CleanUp.ReferenceOTU139605	k__Bacteria; p__Cyanobacteria; c__Chloroplast; o__Chlorophyta; f__; g__; s__
